# Supplementary material for: Stereoscopic optimization of industrial structure of the equipment manufacturing industry from the perspective of collaborative emissions reduction: Evidence from China
Source: PLoS One. 2020 Apr 30;15(4):e0232293. doi: 10.1371/journal.pone.0232293 (PMC7192503; doi:10.1371/journal.pone.0232293)
Supplement: S1 File — (ZIP) [file pone.0232293.s001.zip]

Archive with 5 entries (5 files):
- supporting information/S1Province name.xlsx
- supporting information/S2.Do
- supporting information/S3 nonlinearcondition of matlab.docx
- supporting information/S4 Data of op.xlsx
- supporting information/S5 Reg.xlsx
