# Supplementary material for: Stereoscopic optimization of industrial structure of the equipment manufacturing industry from the perspective of collaborative emissions reduction: Evidence from China
Source: PLoS One. 2020 Apr 30;15(4):e0232293. doi: 10.1371/journal.pone.0232293 (PMC7192503; doi:10.1371/journal.pone.0232293)
Supplement: S1 File — (ZIP) [file pone.0232293.s001.zip › supporting information/S1Province name.xlsx]

## Sheet: Sheet1
北京市	Beijing	北京市	exim	安徽省	√
天津市	Tianjin	天津市	exim	北京市	√
上海市	Hebei	河北省	exim	福建省	√
重庆市	Shanxi	山西省	exim	甘肃省	√
河北省	InnerMongolia	内蒙古自治区	exim	广东省	√	4是进出口wdnmd
山西省	Liaoning	辽宁省	exim	广西壮族自治区	√
辽宁省	Jilin	吉林省	exim	贵州省	√
吉林省	Heilongjiang	黑龙江省	exim	海南省	√
黑龙江省	Shanghai	上海市	exim	河北省	√	没有2018
江苏省	Jiangsu	江苏省	exim	河南省	√	2010缺失
浙江省	Zhejiang	浙江省	exim	黑龙江省	√	缺少2005
安徽省	Anhui	安徽省	exim	湖北省	√	没有2006
福建省	Fujian	福建省	exim	湖南省	√
江西省	Jiangxi	江西省	exim	吉林省	√
山东省	Shandong	山东省	exim	江苏省	√	没有2005
河南省	Henan	河南省	exim	江西省	√
湖北省	Hubei	湖北省	exim	辽宁省	√
湖南省	Hunan	湖南省	exim	内蒙古自治区	√
广东省	Guangdong	广东省	exim	宁夏回族自治区	√
海南省	Guangxi	广西壮族自治区	exim	青海省	√
四川省	Hainan	海南省	exim	山东省	√
贵州省	Chongqing	重庆市	exim	山西省	√
云南省	Sichuan	四川省	exim	陕西省	√
陕西省	Guizhou	贵州省	exim	上海市	√	e用的是全工业 草了都
甘肃省	Yunnan	云南省	exim	四川省	√	全工业 草了都
青海省	Shaanxi	陕西省	exim	天津市	√
内蒙古自治区	Gansu	甘肃省	exim	新疆维吾尔自治区	√
广西壮族自治区	Qinghai	青海省	exim	云南省	√
宁夏回族自治区	Ningxia	宁夏回族自治区	exim	浙江省	√	全工业 草了都
新疆维吾尔自治区	Xinjiang	新疆维吾尔自治区	exim	重庆市	√

## Sheet: Sheet2
Total Consumption
Farming, Forestry, Animal Husbandry, Fishery and Water Conservancy		农林牧渔产品和服务
Coal Mining and Dressing		煤炭采选产品
Petroleum and Natural Gas Extraction		石油和天然气开采产品
Ferrous Metals Mining and Dressing		金属矿采选产品
Nonferrous Metals Mining and Dressing		非金属矿和其他矿采选产品
Nonmetal Minerals Mining and Dressing		食品和烟草
Other Minerals Mining and Dressing		纺织品
Logging and Transport of Wood and Bamboo		纺织服装鞋帽皮革羽绒及其制品
Food Processing		木材加工品和家具
Food Production		造纸印刷和文教体育用品
Beverage Production		石油、炼焦产品和核燃料加工品
Tobacco Processing		化学产品
Textile Industry		非金属矿物制品
Garments and Other Fiber Products		金属冶炼和压延加工品
Leather, Furs, Down and Related Products		金属制品
Timber Processing, Bamboo, Cane, Palm Fiber & Straw Products		通用设备
Furniture Manufacturing		专用设备
Papermaking and Paper Products		交通运输设备
Printing and Record Medium Reproduction		电气机械和器材
Cultural, Educational and Sports Articles		通信设备、计算机和其他电子设备
Petroleum Processing and Coking		仪器仪表
Raw Chemical Materials and Chemical Products		其他制造产品
Medical and Pharmaceutical Products		废品废料
Chemical Fiber		金属制品、机械和设备修理服务
Rubber Products		电力、热力的生产和供应
Plastic Products		燃气生产和供应
Nonmetal Mineral Products		水的生产和供应
Smelting and Pressing of Ferrous Metals		建筑
Smelting and Pressing of Nonferrous Metals		批发和零售
Metal Products		交通运输、仓储和邮政
Ordinary Machinery		住宿和餐饮
Equipment for Special Purposes		信息传输、软件和信息技术服务
Transportation Equipment		金融
Electric Equipment and Machinery		房地产
Electronic and Telecommunications Equipment		租赁和商务服务
Instruments, Meters, Cultural and Office Machinery		科学研究和技术服务
Other Manufacturing Industry		水利、环境和公共设施管理
Scrap and waste		居民服务、修理和其他服务
Production and Supply of Electric Power, Steam and Hot Water		教育
Production and Supply of Gas		卫生和社会工作
Production and Supply of Tap Water		文化、体育和娱乐
Construction		公共管理、社会保障和社会组织
Transportation, Storage, Post and Telecommunication Services
Wholesale, Retail Trade and Catering Services
Others
Urban
Rural
