# Supplementary material for: Stereoscopic optimization of industrial structure of the equipment manufacturing industry from the perspective of collaborative emissions reduction: Evidence from China
Source: PLoS One. 2020 Apr 30;15(4):e0232293. doi: 10.1371/journal.pone.0232293 (PMC7192503; doi:10.1371/journal.pone.0232293)
Supplement: S1 File — (ZIP) [file pone.0232293.s001.zip › supporting information/S2.Do]

2019-6-14   Stata 15.0  目标！英文SSCI ！
***设定数据种子

***数据处理


xtset id year


gen logY=log(Y)

gen logK=log(K)

gen logM=log(M)

gen logL=log(L)

gen T=year-2005

gen log2K=logK*logK

gen log2L=logL*logL

gen log2M=logM*logM

gen T2=T*T

gen logKM=logM*logK

gen logLM=logL*logM

gen logKL=logK*logL

gen TlogK=T*logK

gen TlogM=T*logM

gen TlogL=T*logL


xtdes

***回归过程


///全部变量   logY logK logL logM T T2 log2L log2K log2M logKL logKM logLM TlogK TlogL TlogM

logY logK logL logM T T2 log2L log2K log2M logKL logKM logLM TlogK TlogL TlogM


reg logY logK logL logM T T2 log2L log2K log2M logKL logKM logLM TlogK TlogL TlogM ,vce(cluster id)  
estimates store OLS
///使用以id为聚类的聚类稳健标准误


reg logY logK logL logM T T2 log2L log2K log2M logKL logKM logLM TlogK TlogL TlogM 
 ///普通标准误
 
 
 xtreg logY logK logL logM T T2 log2L log2K log2M logKL logKM logLM TlogK TlogL TlogM ,fe r
 estimates store FE_robust
 
 
 
 xtreg logY logK logL logM T T2 log2L log2K log2M logKL logKM logLM TlogK TlogL TlogM ,fe
 estimates store FE
 ///包含一个验证是否固定效应优于混合回归的检验（此时强烈拒绝了）
 
 reg logY logK logL logM T T2 log2L log2K log2M logKL logKM logLM TlogK TlogL TlogM i.city,vce(cluster city)
 estimates store LSDV
 
 reg logY logK logL logM T T2 log2L log2K log2M logKL logKM logLM TlogK TlogL TlogM i.industry,vce(cluster industry)
 estimates store LSDV

 
xtserial logY logK logL logM T T2 log2L log2K log2M logKL logKM logLM TlogK TlogL TlogM ,output
estimates store FD
 
 tab year,gen(year)
 xtreg logY logK logL logM T T2 log2L log2K log2M logKL logKM logLM TlogK TlogL TlogM year2-year10,fe r
 estimates store FE_TW
 
 
 test year2 year3 year4 year5 year6 year7 year8 year9 year10
///年份有联合显著性
 
 
 xtreg logY logK logL logM T T2 log2L log2K log2M logKL logKM logLM TlogK TlogL TlogM,re r theta
 estimates store RE
 xttest0
///不能拒绝无随机效应
 
 
 xtreg logY logK logL logM T T2 log2L log2K log2M logKL logKM logLM TlogK TlogL TlogM,mle
 estimates store MLE

 
 ///下面为随机和固定效应之间选择的豪斯曼检验：
 
 xtreg logY logK logL logM T T2 log2L log2K log2M logKL logKM logLM TlogK TlogL TlogM ,fe
 estimates store FE
 
 xtreg logY logK logL logM T T2 log2L log2K log2M logKL logKM logLM TlogK TlogL TlogM ,re
 estimates store RE
 
 hausman FE RE, constant sigmamore

 ///应使用固定效应

 ///所以呢？？？？？？？？？？？？？？？？？？？？？？？？？？？？？/
 
 
 ///还是先用frontier

 xtfrontier logY logK logL logM T T2 log2L log2K log2M logKL logKM logLM TlogK TlogL TlogM ,tvd nolog
 
 ///只有 2L不显著
 
 xtfrontier logY logK logL logM T T2       log2K log2M logKL logKM logLM TlogK TlogL TlogM ,tvd nolog
 
 ///这就显著了？？？？？
 
 
 
 ///换成ln试试
 
xtset id year

gen T=year-2005

gen T2=T*T

gen lnY=ln(Y)

gen lnK=ln(K)

gen lnM=ln(M)

gen lnL=ln(L)


gen ln2K=lnK*lnK

gen ln2L=lnL*lnL

gen ln2M=lnM*lnM


gen lnKM=lnM*lnK

gen lnLM=lnL*lnM

gen lnKL=lnK*lnL

gen TlnK=T*lnK

gen TlnM=T*lnM

gen TlnL=T*lnL

 
 xtfrontier lnY lnK lnL lnM T T2 ln2L ln2K ln2M lnKL lnKM lnLM TlnK TlnL TlnM ,tvd nolog
 
 ///只有 2L不显著
 
 xtfrontier lnY lnK lnL lnM T T2      ln2K ln2M lnKL lnKM lnLM TlnK TlnL TlnM ,tvd nolog

 ///不能推算出正常K
 
 
 xtfrontier lnY lnK lnL lnM T T2           ln2M lnKL lnKM lnLM TlnK TlnL TlnM ,tvd nolog///k不显著 不行
 
 
 xtfrontier lnY lnK lnL lnM T T2      ln2K ln2M lnKL lnKM lnLM                ,tvd nolog///基本显著 值得一试
 
 
 xtfrontier lnY lnK lnL lnM T                                                 ,tvd nolog///全体显著 值得一试
 
 
 

xtfrontier logY logK logL logM1 log2L T T2 logKL                               ,tvd nolog
xtfrontier logY logK logL logM1 log2L T T2       logKM                         ,tvd nolog
xtfrontier logY logK logL logM1 log2L T T2             logLM                   ,tvd nolog
xtfrontier logY logK logL logM1 log2L T T2                   TlogK             ,tvd nolog
xtfrontier logY logK logL logM1 log2L T T2                         TlogL       ,tvd nolog
xtfrontier logY logK logL logM1 log2L T T2                               TlogM ,tvd nolog///t2不显著
xtfrontier logY logK logL logM1 log2L T T2 logKL logKM                         ,tvd nolog
xtfrontier logY logK logL logM1 log2L T T2 logKL       logLM                   ,tvd nolog
xtfrontier logY logK logL logM1 log2L T T2 logKL             TlogK             ,tvd nolog
xtfrontier logY logK logL logM1 log2L T T2 logKL                   TlogL       ,tvd nolog
xtfrontier logY logK logL logM1 log2L T T2 logKL                         TlogM ,tvd nolog
xtfrontier logY logK logL logM1 log2L T T2       logKM logLM                   ,tvd nolog
xtfrontier logY logK logL logM1 log2L T T2       logKM       TlogK             ,tvd nolog
xtfrontier logY logK logL logM1 log2L T T2       logKM             TlogL       ,tvd nolog
xtfrontier logY logK logL logM1 log2L T T2       logKM                   TlogM ,tvd nolog
xtfrontier logY logK logL logM1 log2L T T2             logLM TlogK             ,tvd nolog
xtfrontier logY logK logL logM1 log2L T T2             logLM       TlogL       ,tvd nolog
xtfrontier logY logK logL logM1 log2L T T2             logLM             TlogM ,tvd nolog/// lm 和 m1不显著
xtfrontier logY logK logL logM1 log2L T T2                   TlogK TlogL       ,tvd nolog
xtfrontier logY logK logL logM1 log2L T T2                   TlogK       TlogM ,tvd nolog
xtfrontier logY logK logL logM1 log2L T T2                         TlogL TlogM ,tvd nolog
xtfrontier logY logK logL logM1 log2L T T2 logKL logKM logLM                   ,tvd nolog
xtfrontier logY logK logL logM1 log2L T T2 logKL logKM       TlogK             ,tvd nolog
xtfrontier logY logK logL logM1 log2L T T2 logKL logKM             TlogL       ,tvd nolog
xtfrontier logY logK logL logM1 log2L T T2 logKL logKM                   TlogM ,tvd nolog
xtfrontier logY logK logL logM1 log2L T T2 logKL       logLM TlogK             ,tvd nolog
xtfrontier logY logK logL logM1 log2L T T2 logKL       logLM       TlogL       ,tvd nolog
xtfrontier logY logK logL logM1 log2L T T2 logKL       logLM             TlogM ,tvd nolog
xtfrontier logY logK logL logM1 log2L T T2 logKL             TlogK TlogL       ,tvd nolog
xtfrontier logY logK logL logM1 log2L T T2 logKL             TlogK       TlogM ,tvd nolog
xtfrontier logY logK logL logM1 log2L T T2 logKL                   TlogL TlogM ,tvd nolog
xtfrontier logY logK logL logM1 log2L T T2       logKM logLM TlogK             ,tvd nolog
xtfrontier logY logK logL logM1 log2L T T2       logKM logLM       TlogL       ,tvd nolog
xtfrontier logY logK logL logM1 log2L T T2       logKM logLM             TlogM ,tvd nolog
xtfrontier logY logK logL logM1 log2L T T2       logKM       TlogK TlogL       ,tvd nolog
xtfrontier logY logK logL logM1 log2L T T2       logKM       TlogK       TlogM ,tvd nolog
xtfrontier logY logK logL logM1 log2L T T2       logKM             TlogL TlogM ,tvd nolog
xtfrontier logY logK logL logM1 log2L T T2             logLM TlogK TlogL       ,tvd nolog
xtfrontier logY logK logL logM1 log2L T T2             logLM TlogK       TlogM ,tvd nolog
xtfrontier logY logK logL logM1 log2L T T2             logLM       TlogL TlogM ,tvd nolog
xtfrontier logY logK logL logM1 log2L T T2                   TlogK TlogL TlogM ,tvd nolog
xtfrontier logY logK logL logM1 log2L T T2 logKL logKM logLM TlogK             ,tvd nolog
xtfrontier logY logK logL logM1 log2L T T2 logKL logKM logLM       TlogL       ,tvd nolog
xtfrontier logY logK logL logM1 log2L T T2 logKL logKM logLM             TlogM ,tvd nolog
xtfrontier logY logK logL logM1 log2L T T2 logKL logKM       TlogK TlogL       ,tvd nolog
xtfrontier logY logK logL logM1 log2L T T2 logKL logKM       TlogK       TlogM ,tvd nolog
xtfrontier logY logK logL logM1 log2L T T2 logKL logKM             TlogL TlogM ,tvd nolog
xtfrontier logY logK logL logM1 log2L T T2 logKL       logLM TlogK TlogL       ,tvd nolog
xtfrontier logY logK logL logM1 log2L T T2 logKL       logLM TlogK       TlogM ,tvd nolog
xtfrontier logY logK logL logM1 log2L T T2 logKL       logLM       TlogL TlogM ,tvd nolog
xtfrontier logY logK logL logM1 log2L T T2 logKL             TlogK TlogL TlogM ,tvd nolog
xtfrontier logY logK logL logM1 log2L T T2       logKM logLM TlogK TlogL       ,tvd nolog
xtfrontier logY logK logL logM1 log2L T T2       logKM logLM TlogK       TlogM ,tvd nolog
xtfrontier logY logK logL logM1 log2L T T2       logKM logLM       TlogL TlogM ,tvd nolog
xtfrontier logY logK logL logM1 log2L T T2       logKM       TlogK TlogL TlogM ,tvd nolog
xtfrontier logY logK logL logM1 log2L T T2             logLM TlogK TlogL TlogM ,tvd nolog
xtfrontier logY logK logL logM1 log2L T T2 logKL logKM logLM TlogK TlogL       ,tvd nolog
xtfrontier logY logK logL logM1 log2L T T2 logKL logKM logLM TlogK       TlogM ,tvd nolog
xtfrontier logY logK logL logM1 log2L T T2 logKL logKM logLM       TlogL TlogM ,tvd nolog
xtfrontier logY logK logL logM1 log2L T T2 logKL logKM       TlogK TlogL TlogM ,tvd nolog
xtfrontier logY logK logL logM1 log2L T T2 logKL       logLM TlogK TlogL TlogM ,tvd nolog
xtfrontier logY logK logL logM1 log2L T T2       logKM logLM TlogK TlogL TlogM ,tvd nolog
xtfrontier logY logK logL logM1 log2L T T2 logKL logKM logLM TlogK TlogL TlogM ,tvd nolog


xtfrontier logY logK logL logM1 log2L T                                  TlogM ,tvd nolog///#均显著#
xtfrontier logY logK logL       log2L T T2             logLM             TlogM ,tvd nolog///不显著

xtfrontier logY logK logL logM1 log2L T                                  TlogM ,tvd nolog
xtfrontier logY logK logL logM1 log2L T    logKL                               ,tvd nolog
xtfrontier logY logK logL logM1 log2L T          logKM                         ,tvd nolog
xtfrontier logY logK logL logM1 log2L T                logLM                   ,tvd nolog
xtfrontier logY logK logL logM1 log2L T                      TlogK             ,tvd nolog
xtfrontier logY logK logL logM1 log2L T                            TlogL       ,tvd nolog
xtfrontier logY logK logL logM1 log2L T                                  TlogM ,tvd nolog
xtfrontier logY logK logL logM1 log2L T    logKL logKM                         ,tvd nolog
xtfrontier logY logK logL logM1 log2L T    logKL       logLM                   ,tvd nolog
xtfrontier logY logK logL logM1 log2L T    logKL             TlogK             ,tvd nolog
xtfrontier logY logK logL logM1 log2L T    logKL                   TlogL       ,tvd nolog
xtfrontier logY logK logL logM1 log2L T    logKL                         TlogM ,tvd nolog///k kl不显著
xtfrontier logY logK logL logM1 log2L T          logKM logLM                   ,tvd nolog
xtfrontier logY logK logL logM1 log2L T          logKM       TlogK             ,tvd nolog
xtfrontier logY logK logL logM1 log2L T          logKM             TlogL       ,tvd nolog
xtfrontier logY logK logL logM1 log2L T          logKM                   TlogM ,tvd nolog
xtfrontier logY logK logL logM1 log2L T                logLM TlogK             ,tvd nolog
xtfrontier logY logK logL logM1 log2L T                logLM       TlogL       ,tvd nolog
xtfrontier logY logK logL logM1 log2L T                logLM             TlogM ,tvd nolog///m1 lm不显著
xtfrontier logY logK logL logM1 log2L T                      TlogK TlogL       ,tvd nolog
xtfrontier logY logK logL logM1 log2L T                      TlogK       TlogM ,tvd nolog/// k l 2l 不显著
xtfrontier logY logK logL logM1 log2L T                            TlogL TlogM ,tvd nolog
xtfrontier logY logK logL logM1 log2L T    logKL logKM logLM                   ,tvd nolog
xtfrontier logY logK logL logM1 log2L T    logKL logKM       TlogK             ,tvd nolog
xtfrontier logY logK logL logM1 log2L T    logKL logKM             TlogL       ,tvd nolog
xtfrontier logY logK logL logM1 log2L T    logKL logKM                   TlogM ,tvd nolog
xtfrontier logY logK logL logM1 log2L T    logKL       logLM TlogK             ,tvd nolog
xtfrontier logY logK logL logM1 log2L T    logKL       logLM       TlogL       ,tvd nolog
xtfrontier logY logK logL logM1 log2L T    logKL       logLM             TlogM ,tvd nolog
xtfrontier logY logK logL logM1 log2L T    logKL             TlogK TlogL       ,tvd nolog
xtfrontier logY logK logL logM1 log2L T    logKL             TlogK       TlogM ,tvd nolog
xtfrontier logY logK logL logM1 log2L T    logKL                   TlogL TlogM ,tvd nolog
xtfrontier logY logK logL logM1 log2L T          logKM logLM TlogK             ,tvd nolog
xtfrontier logY logK logL logM1 log2L T          logKM logLM       TlogL       ,tvd nolog
xtfrontier logY logK logL logM1 log2L T          logKM logLM             TlogM ,tvd nolog
xtfrontier logY logK logL logM1 log2L T          logKM       TlogK TlogL       ,tvd nolog
xtfrontier logY logK logL logM1 log2L T          logKM       TlogK       TlogM ,tvd nolog
xtfrontier logY logK logL logM1 log2L T          logKM             TlogL TlogM ,tvd nolog
xtfrontier logY logK logL logM1 log2L T                logLM TlogK TlogL       ,tvd nolog
xtfrontier logY logK logL logM1 log2L T                logLM TlogK       TlogM ,tvd nolog
xtfrontier logY logK logL logM1 log2L T                logLM       TlogL TlogM ,tvd nolog///
xtfrontier logY logK logL logM1 log2L T                      TlogK TlogL TlogM ,tvd nolog
xtfrontier logY logK logL logM1 log2L T    logKL logKM logLM TlogK             ,tvd nolog
xtfrontier logY logK logL logM1 log2L T    logKL logKM logLM       TlogL       ,tvd nolog
xtfrontier logY logK logL logM1 log2L T    logKL logKM logLM             TlogM ,tvd nolog
xtfrontier logY logK logL logM1 log2L T    logKL logKM       TlogK TlogL       ,tvd nolog
xtfrontier logY logK logL logM1 log2L T    logKL logKM       TlogK       TlogM ,tvd nolog
xtfrontier logY logK logL logM1 log2L T    logKL logKM             TlogL TlogM ,tvd nolog
xtfrontier logY logK logL logM1 log2L T    logKL       logLM TlogK TlogL       ,tvd nolog
xtfrontier logY logK logL logM1 log2L T    logKL       logLM TlogK       TlogM ,tvd nolog
xtfrontier logY logK logL logM1 log2L T    logKL       logLM       TlogL TlogM ,tvd nolog
xtfrontier logY logK logL logM1 log2L T    logKL             TlogK TlogL TlogM ,tvd nolog
xtfrontier logY logK logL logM1 log2L T          logKM logLM TlogK TlogL       ,tvd nolog
xtfrontier logY logK logL logM1 log2L T          logKM logLM TlogK       TlogM ,tvd nolog
xtfrontier logY logK logL logM1 log2L T          logKM logLM       TlogL TlogM ,tvd nolog
xtfrontier logY logK logL logM1 log2L T          logKM       TlogK TlogL TlogM ,tvd nolog
xtfrontier logY logK logL logM1 log2L T                logLM TlogK TlogL TlogM ,tvd nolog
xtfrontier logY logK logL logM1 log2L T    logKL logKM logLM TlogK TlogL       ,tvd nolog
xtfrontier logY logK logL logM1 log2L T    logKL logKM logLM TlogK       TlogM ,tvd nolog
xtfrontier logY logK logL logM1 log2L T    logKL logKM logLM       TlogL TlogM ,tvd nolog
xtfrontier logY logK logL logM1 log2L T    logKL logKM       TlogK TlogL TlogM ,tvd nolog
xtfrontier logY logK logL logM1 log2L T    logKL       logLM TlogK TlogL TlogM ,tvd nolog
xtfrontier logY logK logL logM1 log2L T          logKM logLM TlogK TlogL TlogM ,tvd nolog
xtfrontier logY logK logL logM1 log2L T    logKL logKM logLM TlogK TlogL TlogM ,tvd nolog

***较好的几个：

xtfrontier logY logK logL logM1 log2L T    logKL                         TlogM ,tvd nolog
xtfrontier logY logK logL logM1 log2L T                logLM             TlogM ,tvd nolog
xtfrontier logY logK logL logM1 log2L T                      TlogK       TlogM ,tvd nolog
xtfrontier logY logK logL logM1 log2L T                logLM       TlogL TlogM ,tvd nolog///不要了


xtfrontier logY logK logL logM1 log2L T    logKL                         TlogM ,tvd nolog
xtfrontier logY logK logL logM1 log2L T                logLM             TlogM ,tvd nolog
xtfrontier logY logK logL logM1 log2L T                      TlogK       TlogM ,tvd nolog

xtfrontier logY logK logL logM1       T                      TlogK       TlogM ,tvd nolog///k不显著

xtfrontier logY logK logL logM2 log2L T                logLM2             TlogM2 ,tvd nolog///无改变

xtfrontier logY logK logL logM2 log2L T                                  TlogM2 ,tvd nolog
xtfrontier logY logK logL logM1 log2L T                                  TlogM ,tvd nolog

///m2比m1显著性更佳

xtfrontier logY logK logL logM2 log2L T T2 logKL                                  ,tvd nolog///kl k
xtfrontier logY logK logL logM2 log2L T T2       logKM2                           ,tvd nolog///km2不显著
xtfrontier logY logK logL logM2 log2L T T2              logLM2                    ,tvd nolog///m2 lm2
xtfrontier logY logK logL logM2 log2L T T2                     TlogK              ,tvd nolog///tk不显著
xtfrontier logY logK logL logM2 log2L T T2                           TlogL        ,tvd nolog
xtfrontier logY logK logL logM2 log2L T T2                                 TlogM2 ,tvd nolog///显著
xtfrontier logY logK logL logM2 log2L T T2 logKL logKM2                           ,tvd nolog
xtfrontier logY logK logL logM2 log2L T T2 logKL        logLM2                    ,tvd nolog
xtfrontier logY logK logL logM2 log2L T T2 logKL               TlogK              ,tvd nolog
xtfrontier logY logK logL logM2 log2L T T2 logKL                     TlogL        ,tvd nolog
xtfrontier logY logK logL logM2 log2L T T2 logKL                           TlogM2 ,tvd nolog///kl 和k
xtfrontier logY logK logL logM2 log2L T T2       logKM2 logLM2                    ,tvd nolog
xtfrontier logY logK logL logM2 log2L T T2       logKM2        TlogK              ,tvd nolog
xtfrontier logY logK logL logM2 log2L T T2       logKM2              TlogL        ,tvd nolog
xtfrontier logY logK logL logM2 log2L T T2       logKM2                    TlogM2 ,tvd nolog
xtfrontier logY logK logL logM2 log2L T T2              logLM2 TlogK              ,tvd nolog
xtfrontier logY logK logL logM2 log2L T T2              logLM2       TlogL        ,tvd nolog
xtfrontier logY logK logL logM2 log2L T T2              logLM2             TlogM2 ,tvd nolog///
xtfrontier logY logK logL logM2 log2L T T2                     TlogK TlogL        ,tvd nolog
xtfrontier logY logK logL logM2 log2L T T2                     TlogK       TlogM2 ,tvd nolog
xtfrontier logY logK logL logM2 log2L T T2                           TlogL TlogM2 ,tvd nolog
xtfrontier logY logK logL logM2 log2L T T2 logKL logKM2 logLM2                    ,tvd nolog
xtfrontier logY logK logL logM2 log2L T T2 logKL logKM2        TlogK              ,tvd nolog
xtfrontier logY logK logL logM2 log2L T T2 logKL logKM2              TlogL        ,tvd nolog
xtfrontier logY logK logL logM2 log2L T T2 logKL logKM2                    TlogM2 ,tvd nolog
xtfrontier logY logK logL logM2 log2L T T2 logKL        logLM2 TlogK              ,tvd nolog
xtfrontier logY logK logL logM2 log2L T T2 logKL        logLM2       TlogL        ,tvd nolog
xtfrontier logY logK logL logM2 log2L T T2 logKL        logLM2             TlogM2 ,tvd nolog
xtfrontier logY logK logL logM2 log2L T T2 logKL               TlogK TlogL        ,tvd nolog
xtfrontier logY logK logL logM2 log2L T T2 logKL               TlogK       TlogM2 ,tvd nolog
xtfrontier logY logK logL logM2 log2L T T2 logKL                     TlogL TlogM2 ,tvd nolog
xtfrontier logY logK logL logM2 log2L T T2       logKM2 logLM2 TlogK              ,tvd nolog
xtfrontier logY logK logL logM2 log2L T T2       logKM2 logLM2       TlogL        ,tvd nolog
xtfrontier logY logK logL logM2 log2L T T2       logKM2 logLM2             TlogM2 ,tvd nolog
xtfrontier logY logK logL logM2 log2L T T2       logKM2        TlogK TlogL        ,tvd nolog
xtfrontier logY logK logL logM2 log2L T T2       logKM2        TlogK       TlogM2 ,tvd nolog
xtfrontier logY logK logL logM2 log2L T T2       logKM2              TlogL TlogM2 ,tvd nolog
xtfrontier logY logK logL logM2 log2L T T2              logLM2 TlogK TlogL        ,tvd nolog
xtfrontier logY logK logL logM2 log2L T T2              logLM2 TlogK       TlogM2 ,tvd nolog
xtfrontier logY logK logL logM2 log2L T T2              logLM2       TlogL TlogM2 ,tvd nolog
xtfrontier logY logK logL logM2 log2L T T2                     TlogK TlogL TlogM2 ,tvd nolog
xtfrontier logY logK logL logM2 log2L T T2 logKL logKM2 logLM2 TlogK              ,tvd nolog
xtfrontier logY logK logL logM2 log2L T T2 logKL logKM2 logLM2       TlogL        ,tvd nolog
xtfrontier logY logK logL logM2 log2L T T2 logKL logKM2 logLM2             TlogM2 ,tvd nolog
xtfrontier logY logK logL logM2 log2L T T2 logKL logKM2        TlogK TlogL        ,tvd nolog
xtfrontier logY logK logL logM2 log2L T T2 logKL logKM2        TlogK       TlogM2 ,tvd nolog
xtfrontier logY logK logL logM2 log2L T T2 logKL logKM2              TlogL TlogM2 ,tvd nolog
xtfrontier logY logK logL logM2 log2L T T2 logKL        logLM2 TlogK TlogL        ,tvd nolog
xtfrontier logY logK logL logM2 log2L T T2 logKL        logLM2 TlogK       TlogM2 ,tvd nolog
xtfrontier logY logK logL logM2 log2L T T2 logKL        logLM2       TlogL TlogM2 ,tvd nolog
xtfrontier logY logK logL logM2 log2L T T2 logKL               TlogK TlogL TlogM2 ,tvd nolog
xtfrontier logY logK logL logM2 log2L T T2       logKM2 logLM2 TlogK TlogL        ,tvd nolog
xtfrontier logY logK logL logM2 log2L T T2       logKM2 logLM2 TlogK       TlogM2 ,tvd nolog
xtfrontier logY logK logL logM2 log2L T T2       logKM2 logLM2       TlogL TlogM2 ,tvd nolog
xtfrontier logY logK logL logM2 log2L T T2       logKM2        TlogK TlogL TlogM2 ,tvd nolog
xtfrontier logY logK logL logM2 log2L T T2              logLM2 TlogK TlogL TlogM2 ,tvd nolog
xtfrontier logY logK logL logM2 log2L T T2 logKL logKM2 logLM2 TlogK TlogL        ,tvd nolog
xtfrontier logY logK logL logM2 log2L T T2 logKL logKM2 logLM2 TlogK       TlogM2 ,tvd nolog
xtfrontier logY logK logL logM2 log2L T T2 logKL logKM2 logLM2       TlogL TlogM2 ,tvd nolog
xtfrontier logY logK logL logM2 log2L T T2 logKL logKM2        TlogK TlogL TlogM2 ,tvd nolog
xtfrontier logY logK logL logM2 log2L T T2 logKL        logLM2 TlogK TlogL TlogM2 ,tvd nolog
xtfrontier logY logK logL logM2 log2L T T2       logKM2 logLM2 TlogK TlogL TlogM2 ,tvd nolog
xtfrontier logY logK logL logM2 log2L T T2 logKL logKM2 logLM2 TlogK TlogL TlogM2 ,tvd nolog

///目前全部显著的两个

xtfrontier logY logK logL logM2 log2L T T2                                 TlogM2 ,tvd nolog
xtfrontier logY logK logL logM1 log2L T                                    TlogM  ,tvd nolog


xtfrontier logY logK logL logM2 log2L T    logKL                                  ,tvd nolog 
xtfrontier logY logK logL logM2 log2L T          logKM2                           ,tvd nolog 
xtfrontier logY logK logL logM2 log2L T                 logLM2                    ,tvd nolog 
xtfrontier logY logK logL logM2 log2L T                        TlogK              ,tvd nolog 
xtfrontier logY logK logL logM2 log2L T                              TlogL        ,tvd nolog
xtfrontier logY logK logL logM2 log2L T                                    TlogM2 ,tvd nolog ///显著
xtfrontier logY logK logL logM2 log2L T    logKL logKM2                           ,tvd nolog
xtfrontier logY logK logL logM2 log2L T    logKL        logLM2                    ,tvd nolog
xtfrontier logY logK logL logM2 log2L T    logKL               TlogK              ,tvd nolog
xtfrontier logY logK logL logM2 log2L T    logKL                     TlogL        ,tvd nolog
xtfrontier logY logK logL logM2 log2L T    logKL                           TlogM2 ,tvd nolog 
xtfrontier logY logK logL logM2 log2L T          logKM2 logLM2                    ,tvd nolog
xtfrontier logY logK logL logM2 log2L T          logKM2        TlogK              ,tvd nolog
xtfrontier logY logK logL logM2 log2L T          logKM2              TlogL        ,tvd nolog
xtfrontier logY logK logL logM2 log2L T          logKM2                    TlogM2 ,tvd nolog
xtfrontier logY logK logL logM2 log2L T                 logLM2 TlogK              ,tvd nolog
xtfrontier logY logK logL logM2 log2L T                 logLM2       TlogL        ,tvd nolog
xtfrontier logY logK logL logM2 log2L T                 logLM2             TlogM2 ,tvd nolog 
xtfrontier logY logK logL logM2 log2L T                        TlogK TlogL        ,tvd nolog
xtfrontier logY logK logL logM2 log2L T                        TlogK       TlogM2 ,tvd nolog
xtfrontier logY logK logL logM2 log2L T                              TlogL TlogM2 ,tvd nolog
xtfrontier logY logK logL logM2 log2L T    logKL logKM2 logLM2                    ,tvd nolog
xtfrontier logY logK logL logM2 log2L T    logKL logKM2        TlogK              ,tvd nolog
xtfrontier logY logK logL logM2 log2L T    logKL logKM2              TlogL        ,tvd nolog
xtfrontier logY logK logL logM2 log2L T    logKL logKM2                    TlogM2 ,tvd nolog
xtfrontier logY logK logL logM2 log2L T    logKL        logLM2 TlogK              ,tvd nolog
xtfrontier logY logK logL logM2 log2L T    logKL        logLM2       TlogL        ,tvd nolog
xtfrontier logY logK logL logM2 log2L T    logKL        logLM2             TlogM2 ,tvd nolog
xtfrontier logY logK logL logM2 log2L T    logKL               TlogK TlogL        ,tvd nolog
xtfrontier logY logK logL logM2 log2L T    logKL               TlogK       TlogM2 ,tvd nolog
xtfrontier logY logK logL logM2 log2L T    logKL                     TlogL TlogM2 ,tvd nolog
xtfrontier logY logK logL logM2 log2L T          logKM2 logLM2 TlogK              ,tvd nolog
xtfrontier logY logK logL logM2 log2L T          logKM2 logLM2       TlogL        ,tvd nolog
xtfrontier logY logK logL logM2 log2L T          logKM2 logLM2             TlogM2 ,tvd nolog
xtfrontier logY logK logL logM2 log2L T          logKM2        TlogK TlogL        ,tvd nolog
xtfrontier logY logK logL logM2 log2L T          logKM2        TlogK       TlogM2 ,tvd nolog
xtfrontier logY logK logL logM2 log2L T          logKM2              TlogL TlogM2 ,tvd nolog
xtfrontier logY logK logL logM2 log2L T                 logLM2 TlogK TlogL        ,tvd nolog
xtfrontier logY logK logL logM2 log2L T                 logLM2 TlogK       TlogM2 ,tvd nolog
xtfrontier logY logK logL logM2 log2L T                 logLM2       TlogL TlogM2 ,tvd nolog
xtfrontier logY logK logL logM2 log2L T                        TlogK TlogL TlogM2 ,tvd nolog
xtfrontier logY logK logL logM2 log2L T    logKL logKM2 logLM2 TlogK              ,tvd nolog
xtfrontier logY logK logL logM2 log2L T    logKL logKM2 logLM2       TlogL        ,tvd nolog
xtfrontier logY logK logL logM2 log2L T    logKL logKM2 logLM2             TlogM2 ,tvd nolog
xtfrontier logY logK logL logM2 log2L T    logKL logKM2        TlogK TlogL        ,tvd nolog
xtfrontier logY logK logL logM2 log2L T    logKL logKM2        TlogK       TlogM2 ,tvd nolog
xtfrontier logY logK logL logM2 log2L T    logKL logKM2              TlogL TlogM2 ,tvd nolog
xtfrontier logY logK logL logM2 log2L T    logKL        logLM2 TlogK TlogL        ,tvd nolog
xtfrontier logY logK logL logM2 log2L T    logKL        logLM2 TlogK       TlogM2 ,tvd nolog
xtfrontier logY logK logL logM2 log2L T    logKL        logLM2       TlogL TlogM2 ,tvd nolog
xtfrontier logY logK logL logM2 log2L T    logKL               TlogK TlogL TlogM2 ,tvd nolog
xtfrontier logY logK logL logM2 log2L T          logKM2 logLM2 TlogK TlogL        ,tvd nolog
xtfrontier logY logK logL logM2 log2L T          logKM2 logLM2 TlogK       TlogM2 ,tvd nolog
xtfrontier logY logK logL logM2 log2L T          logKM2 logLM2       TlogL TlogM2 ,tvd nolog
xtfrontier logY logK logL logM2 log2L T          logKM2        TlogK TlogL TlogM2 ,tvd nolog
xtfrontier logY logK logL logM2 log2L T                 logLM2 TlogK TlogL TlogM2 ,tvd nolog
xtfrontier logY logK logL logM2 log2L T    logKL logKM2 logLM2 TlogK TlogL        ,tvd nolog
xtfrontier logY logK logL logM2 log2L T    logKL logKM2 logLM2 TlogK       TlogM2 ,tvd nolog
xtfrontier logY logK logL logM2 log2L T    logKL logKM2 logLM2       TlogL TlogM2 ,tvd nolog
xtfrontier logY logK logL logM2 log2L T    logKL logKM2        TlogK TlogL TlogM2 ,tvd nolog
xtfrontier logY logK logL logM2 log2L T    logKL        logLM2 TlogK TlogL TlogM2 ,tvd nolog
xtfrontier logY logK logL logM2 log2L T          logKM2 logLM2 TlogK TlogL TlogM2 ,tvd nolog
xtfrontier logY logK logL logM2 log2L T    logKL logKM2 logLM2 TlogK TlogL TlogM2 ,tvd nolog


///目前都显著的
xtfrontier logY logK logL logM2 log2L T                                    TlogM2 ,tvd nolog
xtfrontier logY logK logL logM2 log2L T T2                                 TlogM2 ,tvd nolog
xtfrontier logY logK logL logM1 log2L T                                    TlogM  ,tvd nolog


///下面开始尝试ln的形式
///只有一个的：

xtfrontier lnY lnK lnL lnM1 T T2                                                  ,tvd nolog /// 显著
xtfrontier lnY lnK lnL lnM1 T    ln2L                                             ,tvd nolog
xtfrontier lnY lnK lnL lnM1 T         ln2K                                        ,tvd nolog
xtfrontier lnY lnK lnL lnM1 T              ln2M1                                  ,tvd nolog
xtfrontier lnY lnK lnL lnM1 T                    lnKL                             ,tvd nolog
xtfrontier lnY lnK lnL lnM1 T                         lnKM1                       ,tvd nolog
xtfrontier lnY lnK lnL lnM1 T                               lnLM1                 ,tvd nolog
xtfrontier lnY lnK lnL lnM1 T                                     TlnK            ,tvd nolog
xtfrontier lnY lnK lnL lnM1 T                                          TlnL       ,tvd nolog
xtfrontier lnY lnK lnL lnM1 T                                               TlnM1 ,tvd nolog /// 显著

///两个的

xtfrontier lnY lnK lnL lnM1 T T2 ln2L                                             ,tvd nolog /// 0.1显著
xtfrontier lnY lnK lnL lnM1 T T2      ln2K                                        ,tvd nolog
xtfrontier lnY lnK lnL lnM1 T T2           ln2M1                                  ,tvd nolog
xtfrontier lnY lnK lnL lnM1 T T2                 lnKL                             ,tvd nolog
xtfrontier lnY lnK lnL lnM1 T T2                      lnKM1                       ,tvd nolog
xtfrontier lnY lnK lnL lnM1 T T2                            lnLM1                 ,tvd nolog
xtfrontier lnY lnK lnL lnM1 T T2                                  TlnK            ,tvd nolog
xtfrontier lnY lnK lnL lnM1 T T2                                       TlnL       ,tvd nolog
xtfrontier lnY lnK lnL lnM1 T T2                                            TlnM1 ,tvd nolog

xtfrontier lnY lnK lnL lnM1 T    ln2L ln2K                                        ,tvd nolog
xtfrontier lnY lnK lnL lnM1 T    ln2L      ln2M1                                  ,tvd nolog
xtfrontier lnY lnK lnL lnM1 T    ln2L            lnKL                             ,tvd nolog
xtfrontier lnY lnK lnL lnM1 T    ln2L                 lnKM1                       ,tvd nolog
xtfrontier lnY lnK lnL lnM1 T    ln2L                       lnLM1                 ,tvd nolog
xtfrontier lnY lnK lnL lnM1 T    ln2L                             TlnK            ,tvd nolog
xtfrontier lnY lnK lnL lnM1 T    ln2L                                  TlnL       ,tvd nolog
xtfrontier lnY lnK lnL lnM1 T    ln2L                                       TlnM1 ,tvd nolog /// 显著

xtfrontier lnY lnK lnL lnM1 T         ln2K ln2M1                                  ,tvd nolog
xtfrontier lnY lnK lnL lnM1 T         ln2K       lnKL                             ,tvd nolog
xtfrontier lnY lnK lnL lnM1 T         ln2K            lnKM1                       ,tvd nolog
xtfrontier lnY lnK lnL lnM1 T         ln2K                  lnLM1                 ,tvd nolog
xtfrontier lnY lnK lnL lnM1 T         ln2K                        TlnK            ,tvd nolog
xtfrontier lnY lnK lnL lnM1 T         ln2K                             TlnL       ,tvd nolog
xtfrontier lnY lnK lnL lnM1 T         ln2K                                  TlnM1 ,tvd nolog

xtfrontier lnY lnK lnL lnM1 T              ln2M1 lnKL                             ,tvd nolog
xtfrontier lnY lnK lnL lnM1 T              ln2M1      lnKM1                       ,tvd nolog
xtfrontier lnY lnK lnL lnM1 T              ln2M1            lnLM1                 ,tvd nolog
xtfrontier lnY lnK lnL lnM1 T              ln2M1                  TlnK            ,tvd nolog
xtfrontier lnY lnK lnL lnM1 T              ln2M1                       TlnL       ,tvd nolog
xtfrontier lnY lnK lnL lnM1 T              ln2M1                            TlnM1 ,tvd nolog

xtfrontier lnY lnK lnL lnM1 T                    lnKL lnKM1                       ,tvd nolog
xtfrontier lnY lnK lnL lnM1 T                    lnKL       lnLM1                 ,tvd nolog
xtfrontier lnY lnK lnL lnM1 T                    lnKL             TlnK            ,tvd nolog
xtfrontier lnY lnK lnL lnM1 T                    lnKL                  TlnL       ,tvd nolog
xtfrontier lnY lnK lnL lnM1 T                    lnKL                       TlnM1 ,tvd nolog

xtfrontier lnY lnK lnL lnM1 T                         lnKM1 lnLM1                 ,tvd nolog
xtfrontier lnY lnK lnL lnM1 T                         lnKM1       TlnK            ,tvd nolog
xtfrontier lnY lnK lnL lnM1 T                         lnKM1            TlnL       ,tvd nolog
xtfrontier lnY lnK lnL lnM1 T                         lnKM1                 TlnM1 ,tvd nolog

xtfrontier lnY lnK lnL lnM1 T                               lnLM1 TlnK            ,tvd nolog
xtfrontier lnY lnK lnL lnM1 T                               lnLM1      TlnL       ,tvd nolog
xtfrontier lnY lnK lnL lnM1 T                               lnLM1           TlnM1 ,tvd nolog

xtfrontier lnY lnK lnL lnM1 T                                     TlnK      TlnM1 ,tvd nolog
xtfrontier lnY lnK lnL lnM1 T                                     TlnK TlnL       ,tvd nolog

xtfrontier lnY lnK lnL lnM1 T                                          TlnL TlnM1 ,tvd nolog


///
///三个的
///


xtfrontier lnY lnK lnL lnM1 T T2 ln2L ln2K                                        ,tvd nolog
xtfrontier lnY lnK lnL lnM1 T T2 ln2L      ln2M1                                  ,tvd nolog
xtfrontier lnY lnK lnL lnM1 T T2 ln2L            lnKL                             ,tvd nolog
xtfrontier lnY lnK lnL lnM1 T T2 ln2L                 lnKM1                       ,tvd nolog
xtfrontier lnY lnK lnL lnM1 T T2 ln2L                       lnLM1                 ,tvd nolog
xtfrontier lnY lnK lnL lnM1 T T2 ln2L                             TlnK            ,tvd nolog
xtfrontier lnY lnK lnL lnM1 T T2 ln2L                                  TlnL       ,tvd nolog
xtfrontier lnY lnK lnL lnM1 T T2 ln2L                                       TlnM1 ,tvd nolog

xtfrontier lnY lnK lnL lnM1 T T2      ln2K ln2M1                                  ,tvd nolog
xtfrontier lnY lnK lnL lnM1 T T2      ln2K       lnKL                             ,tvd nolog
xtfrontier lnY lnK lnL lnM1 T T2      ln2K            lnKM1                       ,tvd nolog
xtfrontier lnY lnK lnL lnM1 T T2      ln2K                  lnLM1                 ,tvd nolog
xtfrontier lnY lnK lnL lnM1 T T2      ln2K                        TlnK            ,tvd nolog
xtfrontier lnY lnK lnL lnM1 T T2      ln2K                             TlnL       ,tvd nolog
xtfrontier lnY lnK lnL lnM1 T T2      ln2K                                  TlnM1 ,tvd nolog

xtfrontier lnY lnK lnL lnM1 T T2           ln2M1 lnKL                             ,tvd nolog
xtfrontier lnY lnK lnL lnM1 T T2           ln2M1      lnKM1                       ,tvd nolog
xtfrontier lnY lnK lnL lnM1 T T2           ln2M1            lnLM1                 ,tvd nolog
xtfrontier lnY lnK lnL lnM1 T T2           ln2M1                  TlnK            ,tvd nolog
xtfrontier lnY lnK lnL lnM1 T T2           ln2M1                       TlnL       ,tvd nolog
xtfrontier lnY lnK lnL lnM1 T T2           ln2M1                            TlnM1 ,tvd nolog

xtfrontier lnY lnK lnL lnM1 T T2                 lnKL lnKM1                       ,tvd nolog
xtfrontier lnY lnK lnL lnM1 T T2                 lnKL       lnLM1                 ,tvd nolog
xtfrontier lnY lnK lnL lnM1 T T2                 lnKL             TlnK            ,tvd nolog
xtfrontier lnY lnK lnL lnM1 T T2                 lnKL                  TlnL       ,tvd nolog
xtfrontier lnY lnK lnL lnM1 T T2                 lnKL                       TlnM1 ,tvd nolog

xtfrontier lnY lnK lnL lnM1 T T2                      lnKM1 lnLM1                 ,tvd nolog
xtfrontier lnY lnK lnL lnM1 T T2                      lnKM1       TlnK            ,tvd nolog
xtfrontier lnY lnK lnL lnM1 T T2                      lnKM1            TlnL       ,tvd nolog
xtfrontier lnY lnK lnL lnM1 T T2                      lnKM1                 TlnM1 ,tvd nolog

xtfrontier lnY lnK lnL lnM1 T T2                            lnLM1 TlnK            ,tvd nolog
xtfrontier lnY lnK lnL lnM1 T T2                            lnLM1      TlnL       ,tvd nolog
xtfrontier lnY lnK lnL lnM1 T T2                            lnLM1           TlnM1 ,tvd nolog

xtfrontier lnY lnK lnL lnM1 T T2                                  TlnK TlnL       ,tvd nolog
xtfrontier lnY lnK lnL lnM1 T T2                                  TlnK      TlnM1 ,tvd nolog

xtfrontier lnY lnK lnL lnM1 T T2                                       TlnL TlnM1 ,tvd nolog

///


xtfrontier lnY lnK lnL lnM1 T    ln2L ln2K ln2M1                                  ,tvd nolog
xtfrontier lnY lnK lnL lnM1 T    ln2L ln2K       lnKL                             ,tvd nolog
xtfrontier lnY lnK lnL lnM1 T    ln2L ln2K            lnKM1                       ,tvd nolog
xtfrontier lnY lnK lnL lnM1 T    ln2L ln2K                  lnLM1                 ,tvd nolog
xtfrontier lnY lnK lnL lnM1 T    ln2L ln2K                        TlnK            ,tvd nolog
xtfrontier lnY lnK lnL lnM1 T    ln2L ln2K                             TlnL       ,tvd nolog
xtfrontier lnY lnK lnL lnM1 T    ln2L ln2K                                  TlnM1 ,tvd nolog

xtfrontier lnY lnK lnL lnM1 T    ln2L      ln2M1 lnKL                             ,tvd nolog
xtfrontier lnY lnK lnL lnM1 T    ln2L      ln2M1      lnKM1                       ,tvd nolog
xtfrontier lnY lnK lnL lnM1 T    ln2L      ln2M1            lnLM1                 ,tvd nolog
xtfrontier lnY lnK lnL lnM1 T    ln2L      ln2M1                  TlnK            ,tvd nolog
xtfrontier lnY lnK lnL lnM1 T    ln2L      ln2M1                       TlnL       ,tvd nolog
xtfrontier lnY lnK lnL lnM1 T    ln2L      ln2M1                            TlnM1 ,tvd nolog

xtfrontier lnY lnK lnL lnM1 T    ln2L            lnKL lnKM1                       ,tvd nolog
xtfrontier lnY lnK lnL lnM1 T    ln2L            lnKL       lnLM1                 ,tvd nolog
xtfrontier lnY lnK lnL lnM1 T    ln2L            lnKL             TlnK            ,tvd nolog
xtfrontier lnY lnK lnL lnM1 T    ln2L            lnKL                  TlnL       ,tvd nolog
xtfrontier lnY lnK lnL lnM1 T    ln2L            lnKL                       TlnM1 ,tvd nolog

xtfrontier lnY lnK lnL lnM1 T    ln2L                 lnKM1 lnLM1                 ,tvd nolog
xtfrontier lnY lnK lnL lnM1 T    ln2L                 lnKM1       TlnK            ,tvd nolog
xtfrontier lnY lnK lnL lnM1 T    ln2L                 lnKM1            TlnL       ,tvd nolog
xtfrontier lnY lnK lnL lnM1 T    ln2L                 lnKM1                 TlnM1 ,tvd nolog

xtfrontier lnY lnK lnL lnM1 T    ln2L                       lnLM1 TlnK            ,tvd nolog
xtfrontier lnY lnK lnL lnM1 T    ln2L                       lnLM1      TlnL       ,tvd nolog
xtfrontier lnY lnK lnL lnM1 T    ln2L                       lnLM1           TlnM1 ,tvd nolog

xtfrontier lnY lnK lnL lnM1 T    ln2L                             TlnK TlnL       ,tvd nolog
xtfrontier lnY lnK lnL lnM1 T    ln2L                             TlnK      TlnM1 ,tvd nolog

xtfrontier lnY lnK lnL lnM1 T    ln2L                                  TlnL TlnM1 ,tvd nolog

///

xtfrontier lnY lnK lnL lnM1 T         ln2K ln2M1 lnKL                             ,tvd nolog
xtfrontier lnY lnK lnL lnM1 T         ln2K ln2M1      lnKM1                       ,tvd nolog
xtfrontier lnY lnK lnL lnM1 T         ln2K ln2M1            lnLM1                 ,tvd nolog
xtfrontier lnY lnK lnL lnM1 T         ln2K ln2M1                  TlnK            ,tvd nolog
xtfrontier lnY lnK lnL lnM1 T         ln2K ln2M1                       TlnL       ,tvd nolog
xtfrontier lnY lnK lnL lnM1 T         ln2K ln2M1                            TlnM1 ,tvd nolog

xtfrontier lnY lnK lnL lnM1 T         ln2K       lnKL lnKM1                       ,tvd nolog
xtfrontier lnY lnK lnL lnM1 T         ln2K       lnKL       lnLM1                 ,tvd nolog
xtfrontier lnY lnK lnL lnM1 T         ln2K       lnKL             TlnK            ,tvd nolog
xtfrontier lnY lnK lnL lnM1 T         ln2K       lnKL                  TlnL       ,tvd nolog
xtfrontier lnY lnK lnL lnM1 T         ln2K       lnKL                       TlnM1 ,tvd nolog

xtfrontier lnY lnK lnL lnM1 T         ln2K            lnKM1 lnLM1                 ,tvd nolog
xtfrontier lnY lnK lnL lnM1 T         ln2K            lnKM1       TlnK            ,tvd nolog
xtfrontier lnY lnK lnL lnM1 T         ln2K            lnKM1            TlnL       ,tvd nolog
xtfrontier lnY lnK lnL lnM1 T         ln2K            lnKM1                 TlnM1 ,tvd nolog

xtfrontier lnY lnK lnL lnM1 T         ln2K                  lnLM1 TlnK            ,tvd nolog
xtfrontier lnY lnK lnL lnM1 T         ln2K                  lnLM1      TlnL       ,tvd nolog /// 卡住了

xtfrontier lnY lnK lnL lnM1 T         ln2K                  lnLM1      TlnL       ,tvd nolog/// 这个为什么不动？？？

xtfrontier lnY lnK lnL lnM1 T         ln2K                  lnLM1           TlnM1 ,tvd nolog///这个也不动？？？？

xtfrontier lnY lnK lnL lnM1 T         ln2K                        TlnK TlnL       ,tvd nolog
xtfrontier lnY lnK lnL lnM1 T         ln2K                        TlnK      TlnM1 ,tvd nolog

xtfrontier lnY lnK lnL lnM1 T         ln2K                             TlnL TlnM1 ,tvd nolog

///

xtfrontier lnY lnK lnL lnM1 T              ln2M1 lnKL lnKM1                       ,tvd nolog
xtfrontier lnY lnK lnL lnM1 T              ln2M1 lnKL       lnLM1                 ,tvd nolog
xtfrontier lnY lnK lnL lnM1 T              ln2M1 lnKL             TlnK            ,tvd nolog
xtfrontier lnY lnK lnL lnM1 T              ln2M1 lnKL                  TlnL       ,tvd nolog
xtfrontier lnY lnK lnL lnM1 T              ln2M1 lnKL                       TlnM1 ,tvd nolog

xtfrontier lnY lnK lnL lnM1 T              ln2M1      lnKM1 lnLM1                 ,tvd nolog
xtfrontier lnY lnK lnL lnM1 T              ln2M1      lnKM1       TlnK            ,tvd nolog
xtfrontier lnY lnK lnL lnM1 T              ln2M1      lnKM1            TlnL       ,tvd nolog
xtfrontier lnY lnK lnL lnM1 T              ln2M1      lnKM1                 TlnM1 ,tvd nolog

xtfrontier lnY lnK lnL lnM1 T              ln2M1            lnLM1 TlnK            ,tvd nolog
xtfrontier lnY lnK lnL lnM1 T              ln2M1            lnLM1      TlnL       ,tvd nolog
xtfrontier lnY lnK lnL lnM1 T              ln2M1            lnLM1           TlnM1 ,tvd nolog

xtfrontier lnY lnK lnL lnM1 T              ln2M1                  TlnK TlnL       ,tvd nolog
xtfrontier lnY lnK lnL lnM1 T              ln2M1                  TlnK      TlnM1 ,tvd nolog

xtfrontier lnY lnK lnL lnM1 T              ln2M1                       TlnL TlnM1 ,tvd nolog

///

xtfrontier lnY lnK lnL lnM1 T                    lnKL lnKM1 lnLM1                 ,tvd nolog
xtfrontier lnY lnK lnL lnM1 T                    lnKL lnKM1       TlnK            ,tvd nolog
xtfrontier lnY lnK lnL lnM1 T                    lnKL lnKM1            TlnL       ,tvd nolog
xtfrontier lnY lnK lnL lnM1 T                    lnKL lnKM1                 TlnM1 ,tvd nolog

xtfrontier lnY lnK lnL lnM1 T                    lnKL       lnLM1 TlnK            ,tvd nolog
xtfrontier lnY lnK lnL lnM1 T                    lnKL       lnLM1      TlnL       ,tvd nolog
xtfrontier lnY lnK lnL lnM1 T                    lnKL       lnLM1           TlnM1 ,tvd nolog

xtfrontier lnY lnK lnL lnM1 T                    lnKL             TlnK TlnL       ,tvd nolog
xtfrontier lnY lnK lnL lnM1 T                    lnKL             TlnK      TlnM1 ,tvd nolog

xtfrontier lnY lnK lnL lnM1 T                    lnKL                  TlnL TlnM1 ,tvd nolog

///

xtfrontier lnY lnK lnL lnM1 T                         lnKM1 lnLM1 TlnK            ,tvd nolog
xtfrontier lnY lnK lnL lnM1 T                         lnKM1 lnLM1      TlnL TlnM1 ,tvd nolog
xtfrontier lnY lnK lnL lnM1 T                         lnKM1 lnLM1           TlnM1 ,tvd nolog

xtfrontier lnY lnK lnL lnM1 T                         lnKM1       TlnK TlnL       ,tvd nolog
xtfrontier lnY lnK lnL lnM1 T                         lnKM1       TlnK      TlnM1 ,tvd nolog

xtfrontier lnY lnK lnL lnM1 T                         lnKM1            TlnL TlnM1 ,tvd nolog

///


xtfrontier lnY lnK lnL lnM1 T                               lnLM1 TlnK TlnL       ,tvd nolog
xtfrontier lnY lnK lnL lnM1 T                               lnLM1 TlnK      TlnM1 ,tvd nolog

xtfrontier lnY lnK lnL lnM1 T                               lnLM1      TlnL TlnM1 ,tvd nolog

///


xtfrontier lnY lnK lnL lnM1 T                                     TlnK TlnL TlnM1 ,tvd nolog


///
///
///下面是四个
///


xtfrontier lnY lnK lnL lnM1 T T2 ln2L ln2K ln2M1 lnKL lnKM1 lnLM1 TlnK TlnL TlnM1 ,tvd nolog
xtfrontier lnY lnK lnL lnM1 T T2 ln2L ln2K ln2M1 lnKL lnKM1 lnLM1 TlnK TlnL TlnM1 ,tvd nolog
xtfrontier lnY lnK lnL lnM1 T T2 ln2L ln2K ln2M1 lnKL lnKM1 lnLM1 TlnK TlnL TlnM1 ,tvd nolog
xtfrontier lnY lnK lnL lnM1 T T2 ln2L ln2K ln2M1 lnKL lnKM1 lnLM1 TlnK TlnL TlnM1 ,tvd nolog
xtfrontier lnY lnK lnL lnM1 T T2 ln2L ln2K ln2M1 lnKL lnKM1 lnLM1 TlnK TlnL TlnM1 ,tvd nolog
xtfrontier lnY lnK lnL lnM1 T T2 ln2L ln2K ln2M1 lnKL lnKM1 lnLM1 TlnK TlnL TlnM1 ,tvd nolog
xtfrontier lnY lnK lnL lnM1 T T2 ln2L ln2K ln2M1 lnKL lnKM1 lnLM1 TlnK TlnL TlnM1 ,tvd nolog
xtfrontier lnY lnK lnL lnM1 T T2 ln2L ln2K ln2M1 lnKL lnKM1 lnLM1 TlnK TlnL TlnM1 ,tvd nolog
xtfrontier lnY lnK lnL lnM1 T T2 ln2L ln2K ln2M1 lnKL lnKM1 lnLM1 TlnK TlnL TlnM1 ,tvd nolog
xtfrontier lnY lnK lnL lnM1 T T2 ln2L ln2K ln2M1 lnKL lnKM1 lnLM1 TlnK TlnL TlnM1 ,tvd nolog
xtfrontier lnY lnK lnL lnM1 T T2 ln2L ln2K ln2M1 lnKL lnKM1 lnLM1 TlnK TlnL TlnM1 ,tvd nolog


xtfrontier lnY lnK lnL lnM1 ln2L T T2 lnKL                               ,tvd nolog
xtfrontier lnY lnK lnL lnM1 ln2L T T2       lnKM                         ,tvd nolog
xtfrontier lnY lnK lnL lnM1 ln2L T T2             lnLM                   ,tvd nolog
xtfrontier lnY lnK lnL lnM1 ln2L T T2                   TlnK             ,tvd nolog
xtfrontier lnY lnK lnL lnM1 ln2L T T2                         TlnL       ,tvd nolog
xtfrontier lnY lnK lnL lnM1 ln2L T T2                               TlnM ,tvd nolog 
xtfrontier lnY lnK lnL lnM1 ln2L T T2 lnKL lnKM                         ,tvd nolog
xtfrontier lnY lnK lnL lnM1 ln2L T T2 lnKL       lnLM                   ,tvd nolog
xtfrontier lnY lnK lnL lnM1 ln2L T T2 lnKL             TlnK             ,tvd nolog
xtfrontier lnY lnK lnL lnM1 ln2L T T2 lnKL                   TlnL       ,tvd nolog
xtfrontier lnY lnK lnL lnM1 ln2L T T2 lnKL                         TlnM ,tvd nolog
xtfrontier lnY lnK lnL lnM1 ln2L T T2       lnKM lnLM                   ,tvd nolog
xtfrontier lnY lnK lnL lnM1 ln2L T T2       lnKM       TlnK             ,tvd nolog
xtfrontier lnY lnK lnL lnM1 ln2L T T2       lnKM             TlnL       ,tvd nolog
xtfrontier lnY lnK lnL lnM1 ln2L T T2       lnKM                   TlnM ,tvd nolog
xtfrontier lnY lnK lnL lnM1 ln2L T T2             lnLM TlnK             ,tvd nolog
xtfrontier lnY lnK lnL lnM1 ln2L T T2             lnLM       TlnL       ,tvd nolog
xtfrontier lnY lnK lnL lnM1 ln2L T T2             lnLM             TlnM ,tvd nolog 
xtfrontier lnY lnK lnL lnM1 ln2L T T2                   TlnK TlnL       ,tvd nolog
xtfrontier lnY lnK lnL lnM1 ln2L T T2                   TlnK       TlnM ,tvd nolog
xtfrontier lnY lnK lnL lnM1 ln2L T T2                         TlnL TlnM ,tvd nolog
xtfrontier lnY lnK lnL lnM1 ln2L T T2 lnKL lnKM lnLM                   ,tvd nolog
xtfrontier lnY lnK lnL lnM1 ln2L T T2 lnKL lnKM       TlnK             ,tvd nolog
xtfrontier lnY lnK lnL lnM1 ln2L T T2 lnKL lnKM             TlnL       ,tvd nolog
xtfrontier lnY lnK lnL lnM1 ln2L T T2 lnKL lnKM                   TlnM ,tvd nolog
xtfrontier lnY lnK lnL lnM1 ln2L T T2 lnKL       lnLM TlnK             ,tvd nolog
xtfrontier lnY lnK lnL lnM1 ln2L T T2 lnKL       lnLM       TlnL       ,tvd nolog
xtfrontier lnY lnK lnL lnM1 ln2L T T2 lnKL       lnLM             TlnM ,tvd nolog
xtfrontier lnY lnK lnL lnM1 ln2L T T2 lnKL             TlnK TlnL       ,tvd nolog
xtfrontier lnY lnK lnL lnM1 ln2L T T2 lnKL             TlnK       TlnM ,tvd nolog
xtfrontier lnY lnK lnL lnM1 ln2L T T2 lnKL                   TlnL TlnM ,tvd nolog
xtfrontier lnY lnK lnL lnM1 ln2L T T2       lnKM lnLM TlnK             ,tvd nolog
xtfrontier lnY lnK lnL lnM1 ln2L T T2       lnKM lnLM       TlnL       ,tvd nolog
xtfrontier lnY lnK lnL lnM1 ln2L T T2       lnKM lnLM             TlnM ,tvd nolog
xtfrontier lnY lnK lnL lnM1 ln2L T T2       lnKM       TlnK TlnL       ,tvd nolog
xtfrontier lnY lnK lnL lnM1 ln2L T T2       lnKM       TlnK       TlnM ,tvd nolog
xtfrontier lnY lnK lnL lnM1 ln2L T T2       lnKM             TlnL TlnM ,tvd nolog
xtfrontier lnY lnK lnL lnM1 ln2L T T2             lnLM TlnK TlnL       ,tvd nolog
xtfrontier lnY lnK lnL lnM1 ln2L T T2             lnLM TlnK       TlnM ,tvd nolog
xtfrontier lnY lnK lnL lnM1 ln2L T T2             lnLM       TlnL TlnM ,tvd nolog
xtfrontier lnY lnK lnL lnM1 ln2L T T2                   TlnK TlnL TlnM ,tvd nolog
xtfrontier lnY lnK lnL lnM1 ln2L T T2 lnKL lnKM lnLM TlnK             ,tvd nolog
xtfrontier lnY lnK lnL lnM1 ln2L T T2 lnKL lnKM lnLM       TlnL       ,tvd nolog
xtfrontier lnY lnK lnL lnM1 ln2L T T2 lnKL lnKM lnLM             TlnM ,tvd nolog
xtfrontier lnY lnK lnL lnM1 ln2L T T2 lnKL lnKM       TlnK TlnL       ,tvd nolog
xtfrontier lnY lnK lnL lnM1 ln2L T T2 lnKL lnKM       TlnK       TlnM ,tvd nolog
xtfrontier lnY lnK lnL lnM1 ln2L T T2 lnKL lnKM             TlnL TlnM ,tvd nolog
xtfrontier lnY lnK lnL lnM1 ln2L T T2 lnKL       lnLM TlnK TlnL       ,tvd nolog
xtfrontier lnY lnK lnL lnM1 ln2L T T2 lnKL       lnLM TlnK       TlnM ,tvd nolog
xtfrontier lnY lnK lnL lnM1 ln2L T T2 lnKL       lnLM       TlnL TlnM ,tvd nolog
xtfrontier lnY lnK lnL lnM1 ln2L T T2 lnKL             TlnK TlnL TlnM ,tvd nolog
xtfrontier lnY lnK lnL lnM1 ln2L T T2       lnKM lnLM TlnK TlnL       ,tvd nolog
xtfrontier lnY lnK lnL lnM1 ln2L T T2       lnKM lnLM TlnK       TlnM ,tvd nolog
xtfrontier lnY lnK lnL lnM1 ln2L T T2       lnKM lnLM       TlnL TlnM ,tvd nolog
xtfrontier lnY lnK lnL lnM1 ln2L T T2       lnKM       TlnK TlnL TlnM ,tvd nolog
xtfrontier lnY lnK lnL lnM1 ln2L T T2             lnLM TlnK TlnL TlnM ,tvd nolog
xtfrontier lnY lnK lnL lnM1 ln2L T T2 lnKL lnKM lnLM TlnK TlnL       ,tvd nolog
xtfrontier lnY lnK lnL lnM1 ln2L T T2 lnKL lnKM lnLM TlnK       TlnM ,tvd nolog
xtfrontier lnY lnK lnL lnM1 ln2L T T2 lnKL lnKM lnLM       TlnL TlnM ,tvd nolog
xtfrontier lnY lnK lnL lnM1 ln2L T T2 lnKL lnKM       TlnK TlnL TlnM ,tvd nolog
xtfrontier lnY lnK lnL lnM1 ln2L T T2 lnKL       lnLM TlnK TlnL TlnM ,tvd nolog
xtfrontier lnY lnK lnL lnM1 ln2L T T2       lnKM lnLM TlnK TlnL TlnM ,tvd nolog
xtfrontier lnY lnK lnL lnM1 ln2L T T2 lnKL  lnKM lnLM TlnK TlnL TlnM ,tvd nolog


xtfrontier lnY lnK lnL lnM1 ln2L T                                  TlnM ,tvd nolog
xtfrontier lnY lnK lnL lnM1 ln2L T    lnKL                               ,tvd nolog
xtfrontier lnY lnK lnL lnM1 ln2L T          lnKM                         ,tvd nolog
xtfrontier lnY lnK lnL lnM1 ln2L T                lnLM                   ,tvd nolog
xtfrontier lnY lnK lnL lnM1 ln2L T                      TlnK             ,tvd nolog
xtfrontier lnY lnK lnL lnM1 ln2L T                            TlnL       ,tvd nolog
xtfrontier lnY lnK lnL lnM1 ln2L T                                  TlnM ,tvd nolog
xtfrontier lnY lnK lnL lnM1 ln2L T    lnKL lnKM                         ,tvd nolog
xtfrontier lnY lnK lnL lnM1 ln2L T    lnKL       lnLM                   ,tvd nolog
xtfrontier lnY lnK lnL lnM1 ln2L T    lnKL             TlnK             ,tvd nolog
xtfrontier lnY lnK lnL lnM1 ln2L T    lnKL                   TlnL       ,tvd nolog
xtfrontier lnY lnK lnL lnM1 ln2L T    lnKL                         TlnM ,tvd nolog 
xtfrontier lnY lnK lnL lnM1 ln2L T          lnKM lnLM                   ,tvd nolog
xtfrontier lnY lnK lnL lnM1 ln2L T          lnKM       TlnK             ,tvd nolog
xtfrontier lnY lnK lnL lnM1 ln2L T          lnKM             TlnL       ,tvd nolog
xtfrontier lnY lnK lnL lnM1 ln2L T          lnKM                   TlnM ,tvd nolog
xtfrontier lnY lnK lnL lnM1 ln2L T                lnLM TlnK             ,tvd nolog
xtfrontier lnY lnK lnL lnM1 ln2L T                lnLM       TlnL       ,tvd nolog
xtfrontier lnY lnK lnL lnM1 ln2L T                lnLM             TlnM ,tvd nolog 
xtfrontier lnY lnK lnL lnM1 ln2L T                      TlnK TlnL       ,tvd nolog
xtfrontier lnY lnK lnL lnM1 ln2L T                      TlnK       TlnM ,tvd nolog 
xtfrontier lnY lnK lnL lnM1 ln2L T                            TlnL TlnM ,tvd nolog
xtfrontier lnY lnK lnL lnM1 ln2L T    lnKL lnKM lnLM                   ,tvd nolog
xtfrontier lnY lnK lnL lnM1 ln2L T    lnKL lnKM       TlnK             ,tvd nolog
xtfrontier lnY lnK lnL lnM1 ln2L T    lnKL lnKM             TlnL       ,tvd nolog
xtfrontier lnY lnK lnL lnM1 ln2L T    lnKL lnKM                   TlnM ,tvd nolog
xtfrontier lnY lnK lnL lnM1 ln2L T    lnKL       lnLM TlnK             ,tvd nolog
xtfrontier lnY lnK lnL lnM1 ln2L T    lnKL       lnLM       TlnL       ,tvd nolog
xtfrontier lnY lnK lnL lnM1 ln2L T    lnKL       lnLM             TlnM ,tvd nolog
xtfrontier lnY lnK lnL lnM1 ln2L T    lnKL             TlnK TlnL       ,tvd nolog
xtfrontier lnY lnK lnL lnM1 ln2L T    lnKL             TlnK       TlnM ,tvd nolog
xtfrontier lnY lnK lnL lnM1 ln2L T    lnKL                   TlnL TlnM ,tvd nolog
xtfrontier lnY lnK lnL lnM1 ln2L T          lnKM lnLM TlnK             ,tvd nolog
xtfrontier lnY lnK lnL lnM1 ln2L T          lnKM lnLM       TlnL       ,tvd nolog
xtfrontier lnY lnK lnL lnM1 ln2L T          lnKM lnLM             TlnM ,tvd nolog
xtfrontier lnY lnK lnL lnM1 ln2L T          lnKM       TlnK TlnL       ,tvd nolog
xtfrontier lnY lnK lnL lnM1 ln2L T          lnKM       TlnK       TlnM ,tvd nolog
xtfrontier lnY lnK lnL lnM1 ln2L T          lnKM             TlnL TlnM ,tvd nolog
xtfrontier lnY lnK lnL lnM1 ln2L T                lnLM TlnK TlnL       ,tvd nolog
xtfrontier lnY lnK lnL lnM1 ln2L T                lnLM TlnK       TlnM ,tvd nolog
xtfrontier lnY lnK lnL lnM1 ln2L T                lnLM       TlnL TlnM ,tvd nolog 
xtfrontier lnY lnK lnL lnM1 ln2L T                      TlnK TlnL TlnM ,tvd nolog
xtfrontier lnY lnK lnL lnM1 ln2L T    lnKL lnKM lnLM TlnK             ,tvd nolog
xtfrontier lnY lnK lnL lnM1 ln2L T    lnKL lnKM lnLM       TlnL       ,tvd nolog
xtfrontier lnY lnK lnL lnM1 ln2L T    lnKL lnKM lnLM             TlnM ,tvd nolog
xtfrontier lnY lnK lnL lnM1 ln2L T    lnKL lnKM       TlnK TlnL       ,tvd nolog
xtfrontier lnY lnK lnL lnM1 ln2L T    lnKL lnKM       TlnK       TlnM ,tvd nolog
xtfrontier lnY lnK lnL lnM1 ln2L T    lnKL lnKM             TlnL TlnM ,tvd nolog
xtfrontier lnY lnK lnL lnM1 ln2L T    lnKL       lnLM TlnK TlnL       ,tvd nolog
xtfrontier lnY lnK lnL lnM1 ln2L T    lnKL       lnLM TlnK       TlnM ,tvd nolog
xtfrontier lnY lnK lnL lnM1 ln2L T    lnKL       lnLM       TlnL TlnM ,tvd nolog
xtfrontier lnY lnK lnL lnM1 ln2L T    lnKL             TlnK TlnL TlnM ,tvd nolog
xtfrontier lnY lnK lnL lnM1 ln2L T          lnKM lnLM TlnK TlnL       ,tvd nolog
xtfrontier lnY lnK lnL lnM1 ln2L T          lnKM lnLM TlnK       TlnM ,tvd nolog
xtfrontier lnY lnK lnL lnM1 ln2L T          lnKM lnLM       TlnL TlnM ,tvd nolog
xtfrontier lnY lnK lnL lnM1 ln2L T          lnKM       TlnK TlnL TlnM ,tvd nolog
xtfrontier lnY lnK lnL lnM1 ln2L T                lnLM TlnK TlnL TlnM ,tvd nolog
xtfrontier lnY lnK lnL lnM1 ln2L T    lnKL lnKM lnLM TlnK TlnL       ,tvd nolog
xtfrontier lnY lnK lnL lnM1 ln2L T    lnKL lnKM lnLM TlnK       TlnM ,tvd nolog
xtfrontier lnY lnK lnL lnM1 ln2L T    lnKL lnKM lnLM       TlnL TlnM ,tvd nolog
xtfrontier lnY lnK lnL lnM1 ln2L T    lnKL lnKM       TlnK TlnL TlnM ,tvd nolog
xtfrontier lnY lnK lnL lnM1 ln2L T    lnKL       lnLM TlnK TlnL TlnM ,tvd nolog
xtfrontier lnY lnK lnL lnM1 ln2L T          lnKM lnLM TlnK TlnL TlnM ,tvd nolog
xtfrontier lnY lnK lnL lnM1 ln2L T    lnKL lnKM lnLM TlnK TlnL TlnM ,tvd nolog

 

xtfrontier lnY lnK lnL lnM1 ln2L T    lnKL                         TlnM ,tvd nolog
xtfrontier lnY lnK lnL lnM1 ln2L T                lnLM             TlnM ,tvd nolog
xtfrontier lnY lnK lnL lnM1 ln2L T                      TlnK       TlnM ,tvd nolog
xtfrontier lnY lnK lnL lnM1 ln2L T                lnLM       TlnL TlnM ,tvd nolog 


xtfrontier lnY lnK lnL lnM1 ln2L T    lnKL                         TlnM ,tvd nolog
xtfrontier lnY lnK lnL lnM1 ln2L T                lnLM             TlnM ,tvd nolog
xtfrontier lnY lnK lnL lnM1 ln2L T                      TlnK       TlnM ,tvd nolog

xtfrontier lnY lnK lnL lnM1       T                      TlnK       TlnM ,tvd nolog 
xtfrontier lnY lnK lnL lnM2 ln2L T                lnLM2             TlnM2 ,tvd nolog 

xtfrontier lnY lnK lnL lnM2 ln2L T                                  TlnM2 ,tvd nolog
xtfrontier lnY lnK lnL lnM1 ln2L T                                  TlnM ,tvd nolog

 

xtfrontier lnY lnK lnL lnM2 ln2L T T2 lnKL                                  ,tvd nolog 
xtfrontier lnY lnK lnL lnM2 ln2L T T2       lnKM2                           ,tvd nolog 
xtfrontier lnY lnK lnL lnM2 ln2L T T2              lnLM2                    ,tvd nolog 
xtfrontier lnY lnK lnL lnM2 ln2L T T2                     TlnK              ,tvd nolog 
xtfrontier lnY lnK lnL lnM2 ln2L T T2                           TlnL        ,tvd nolog
xtfrontier lnY lnK lnL lnM2 ln2L T T2                                 TlnM2 ,tvd nolog 
xtfrontier lnY lnK lnL lnM2 ln2L T T2 lnKL lnKM2                           ,tvd nolog
xtfrontier lnY lnK lnL lnM2 ln2L T T2 lnKL        lnLM2                    ,tvd nolog
xtfrontier lnY lnK lnL lnM2 ln2L T T2 lnKL               TlnK              ,tvd nolog
xtfrontier lnY lnK lnL lnM2 ln2L T T2 lnKL                     TlnL        ,tvd nolog
xtfrontier lnY lnK lnL lnM2 ln2L T T2 lnKL                           TlnM2 ,tvd nolog 
xtfrontier lnY lnK lnL lnM2 ln2L T T2       lnKM2 lnLM2                    ,tvd nolog
xtfrontier lnY lnK lnL lnM2 ln2L T T2       lnKM2        TlnK              ,tvd nolog
xtfrontier lnY lnK lnL lnM2 ln2L T T2       lnKM2              TlnL        ,tvd nolog
xtfrontier lnY lnK lnL lnM2 ln2L T T2       lnKM2                    TlnM2 ,tvd nolog
xtfrontier lnY lnK lnL lnM2 ln2L T T2              lnLM2 TlnK              ,tvd nolog
xtfrontier lnY lnK lnL lnM2 ln2L T T2              lnLM2       TlnL        ,tvd nolog
xtfrontier lnY lnK lnL lnM2 ln2L T T2              lnLM2             TlnM2 ,tvd nolog 
xtfrontier lnY lnK lnL lnM2 ln2L T T2                     TlnK TlnL        ,tvd nolog
xtfrontier lnY lnK lnL lnM2 ln2L T T2                     TlnK       TlnM2 ,tvd nolog
xtfrontier lnY lnK lnL lnM2 ln2L T T2                           TlnL TlnM2 ,tvd nolog
xtfrontier lnY lnK lnL lnM2 ln2L T T2 lnKL lnKM2 lnLM2                    ,tvd nolog
xtfrontier lnY lnK lnL lnM2 ln2L T T2 lnKL lnKM2        TlnK              ,tvd nolog
xtfrontier lnY lnK lnL lnM2 ln2L T T2 lnKL lnKM2              TlnL        ,tvd nolog
xtfrontier lnY lnK lnL lnM2 ln2L T T2 lnKL lnKM2                    TlnM2 ,tvd nolog
xtfrontier lnY lnK lnL lnM2 ln2L T T2 lnKL        lnLM2 TlnK              ,tvd nolog
xtfrontier lnY lnK lnL lnM2 ln2L T T2 lnKL        lnLM2       TlnL        ,tvd nolog
xtfrontier lnY lnK lnL lnM2 ln2L T T2 lnKL        lnLM2             TlnM2 ,tvd nolog
xtfrontier lnY lnK lnL lnM2 ln2L T T2 lnKL               TlnK TlnL        ,tvd nolog
xtfrontier lnY lnK lnL lnM2 ln2L T T2 lnKL               TlnK       TlnM2 ,tvd nolog
xtfrontier lnY lnK lnL lnM2 ln2L T T2 lnKL                     TlnL TlnM2 ,tvd nolog
xtfrontier lnY lnK lnL lnM2 ln2L T T2       lnKM2 lnLM2 TlnK              ,tvd nolog
xtfrontier lnY lnK lnL lnM2 ln2L T T2       lnKM2 lnLM2       TlnL        ,tvd nolog
xtfrontier lnY lnK lnL lnM2 ln2L T T2       lnKM2 lnLM2             TlnM2 ,tvd nolog
xtfrontier lnY lnK lnL lnM2 ln2L T T2       lnKM2        TlnK TlnL        ,tvd nolog
xtfrontier lnY lnK lnL lnM2 ln2L T T2       lnKM2        TlnK       TlnM2 ,tvd nolog
xtfrontier lnY lnK lnL lnM2 ln2L T T2       lnKM2              TlnL TlnM2 ,tvd nolog
xtfrontier lnY lnK lnL lnM2 ln2L T T2              lnLM2 TlnK TlnL        ,tvd nolog
xtfrontier lnY lnK lnL lnM2 ln2L T T2              lnLM2 TlnK       TlnM2 ,tvd nolog
xtfrontier lnY lnK lnL lnM2 ln2L T T2              lnLM2       TlnL TlnM2 ,tvd nolog
xtfrontier lnY lnK lnL lnM2 ln2L T T2                     TlnK TlnL TlnM2 ,tvd nolog
xtfrontier lnY lnK lnL lnM2 ln2L T T2 lnKL lnKM2 lnLM2 TlnK              ,tvd nolog
xtfrontier lnY lnK lnL lnM2 ln2L T T2 lnKL lnKM2 lnLM2       TlnL        ,tvd nolog
xtfrontier lnY lnK lnL lnM2 ln2L T T2 lnKL lnKM2 lnLM2             TlnM2 ,tvd nolog
xtfrontier lnY lnK lnL lnM2 ln2L T T2 lnKL lnKM2        TlnK TlnL        ,tvd nolog
xtfrontier lnY lnK lnL lnM2 ln2L T T2 lnKL lnKM2        TlnK       TlnM2 ,tvd nolog
xtfrontier lnY lnK lnL lnM2 ln2L T T2 lnKL lnKM2              TlnL TlnM2 ,tvd nolog
xtfrontier lnY lnK lnL lnM2 ln2L T T2 lnKL        lnLM2 TlnK TlnL        ,tvd nolog
xtfrontier lnY lnK lnL lnM2 ln2L T T2 lnKL        lnLM2 TlnK       TlnM2 ,tvd nolog
xtfrontier lnY lnK lnL lnM2 ln2L T T2 lnKL        lnLM2       TlnL TlnM2 ,tvd nolog
xtfrontier lnY lnK lnL lnM2 ln2L T T2 lnKL               TlnK TlnL TlnM2 ,tvd nolog
xtfrontier lnY lnK lnL lnM2 ln2L T T2       lnKM2 lnLM2 TlnK TlnL        ,tvd nolog
xtfrontier lnY lnK lnL lnM2 ln2L T T2       lnKM2 lnLM2 TlnK       TlnM2 ,tvd nolog
xtfrontier lnY lnK lnL lnM2 ln2L T T2       lnKM2 lnLM2       TlnL TlnM2 ,tvd nolog
xtfrontier lnY lnK lnL lnM2 ln2L T T2       lnKM2        TlnK TlnL TlnM2 ,tvd nolog
xtfrontier lnY lnK lnL lnM2 ln2L T T2              lnLM2 TlnK TlnL TlnM2 ,tvd nolog
xtfrontier lnY lnK lnL lnM2 ln2L T T2 lnKL lnKM2 lnLM2 TlnK TlnL        ,tvd nolog
xtfrontier lnY lnK lnL lnM2 ln2L T T2 lnKL lnKM2 lnLM2 TlnK       TlnM2 ,tvd nolog
xtfrontier lnY lnK lnL lnM2 ln2L T T2 lnKL lnKM2 lnLM2       TlnL TlnM2 ,tvd nolog
xtfrontier lnY lnK lnL lnM2 ln2L T T2 lnKL lnKM2        TlnK TlnL TlnM2 ,tvd nolog
xtfrontier lnY lnK lnL lnM2 ln2L T T2 lnKL        lnLM2 TlnK TlnL TlnM2 ,tvd nolog
xtfrontier lnY lnK lnL lnM2 ln2L T T2       lnKM2 lnLM2 TlnK TlnL TlnM2 ,tvd nolog
xtfrontier lnY lnK lnL lnM2 ln2L T T2 lnKL lnKM2 lnLM2 TlnK TlnL TlnM2 ,tvd nolog

 

xtfrontier lnY lnK lnL lnM2 ln2L T T2                                 TlnM2 ,tvd nolog
xtfrontier lnY lnK lnL lnM1 ln2L T                                    TlnM  ,tvd nolog


xtfrontier lnY lnK lnL lnM2 ln2L T    lnKL                                  ,tvd nolog 
xtfrontier lnY lnK lnL lnM2 ln2L T          lnKM2                           ,tvd nolog 
xtfrontier lnY lnK lnL lnM2 ln2L T                 lnLM2                    ,tvd nolog 
xtfrontier lnY lnK lnL lnM2 ln2L T                        TlnK              ,tvd nolog 
xtfrontier lnY lnK lnL lnM2 ln2L T                              TlnL        ,tvd nolog
xtfrontier lnY lnK lnL lnM2 ln2L T                                    TlnM2 ,tvd nolog  
xtfrontier lnY lnK lnL lnM2 ln2L T    lnKL lnKM2                           ,tvd nolog
xtfrontier lnY lnK lnL lnM2 ln2L T    lnKL        lnLM2                    ,tvd nolog
xtfrontier lnY lnK lnL lnM2 ln2L T    lnKL               TlnK              ,tvd nolog
xtfrontier lnY lnK lnL lnM2 ln2L T    lnKL                     TlnL        ,tvd nolog
xtfrontier lnY lnK lnL lnM2 ln2L T    lnKL                           TlnM2 ,tvd nolog 
xtfrontier lnY lnK lnL lnM2 ln2L T          lnKM2 lnLM2                    ,tvd nolog
xtfrontier lnY lnK lnL lnM2 ln2L T          lnKM2        TlnK              ,tvd nolog
xtfrontier lnY lnK lnL lnM2 ln2L T          lnKM2              TlnL        ,tvd nolog
xtfrontier lnY lnK lnL lnM2 ln2L T          lnKM2                    TlnM2 ,tvd nolog
xtfrontier lnY lnK lnL lnM2 ln2L T                 lnLM2 TlnK              ,tvd nolog
xtfrontier lnY lnK lnL lnM2 ln2L T                 lnLM2       TlnL        ,tvd nolog
xtfrontier lnY lnK lnL lnM2 ln2L T                 lnLM2             TlnM2 ,tvd nolog 
xtfrontier lnY lnK lnL lnM2 ln2L T                        TlnK TlnL        ,tvd nolog
xtfrontier lnY lnK lnL lnM2 ln2L T                        TlnK       TlnM2 ,tvd nolog
xtfrontier lnY lnK lnL lnM2 ln2L T                              TlnL TlnM2 ,tvd nolog
xtfrontier lnY lnK lnL lnM2 ln2L T    lnKL lnKM2 lnLM2                    ,tvd nolog
xtfrontier lnY lnK lnL lnM2 ln2L T    lnKL lnKM2        TlnK              ,tvd nolog
xtfrontier lnY lnK lnL lnM2 ln2L T    lnKL lnKM2              TlnL        ,tvd nolog
xtfrontier lnY lnK lnL lnM2 ln2L T    lnKL lnKM2                    TlnM2 ,tvd nolog
xtfrontier lnY lnK lnL lnM2 ln2L T    lnKL        lnLM2 TlnK              ,tvd nolog
xtfrontier lnY lnK lnL lnM2 ln2L T    lnKL        lnLM2       TlnL        ,tvd nolog
xtfrontier lnY lnK lnL lnM2 ln2L T    lnKL        lnLM2             TlnM2 ,tvd nolog
xtfrontier lnY lnK lnL lnM2 ln2L T    lnKL               TlnK TlnL        ,tvd nolog
xtfrontier lnY lnK lnL lnM2 ln2L T    lnKL               TlnK       TlnM2 ,tvd nolog
xtfrontier lnY lnK lnL lnM2 ln2L T    lnKL                     TlnL TlnM2 ,tvd nolog
xtfrontier lnY lnK lnL lnM2 ln2L T          lnKM2 lnLM2 TlnK              ,tvd nolog
xtfrontier lnY lnK lnL lnM2 ln2L T          lnKM2 lnLM2       TlnL        ,tvd nolog
xtfrontier lnY lnK lnL lnM2 ln2L T          lnKM2 lnLM2             TlnM2 ,tvd nolog
xtfrontier lnY lnK lnL lnM2 ln2L T          lnKM2        TlnK TlnL        ,tvd nolog
xtfrontier lnY lnK lnL lnM2 ln2L T          lnKM2        TlnK       TlnM2 ,tvd nolog
xtfrontier lnY lnK lnL lnM2 ln2L T          lnKM2              TlnL TlnM2 ,tvd nolog
xtfrontier lnY lnK lnL lnM2 ln2L T                 lnLM2 TlnK TlnL        ,tvd nolog
xtfrontier lnY lnK lnL lnM2 ln2L T                 lnLM2 TlnK       TlnM2 ,tvd nolog
xtfrontier lnY lnK lnL lnM2 ln2L T                 lnLM2       TlnL TlnM2 ,tvd nolog
xtfrontier lnY lnK lnL lnM2 ln2L T                        TlnK TlnL TlnM2 ,tvd nolog
xtfrontier lnY lnK lnL lnM2 ln2L T    lnKL  lnKM2 lnLM2 TlnK              ,tvd nolog
xtfrontier lnY lnK lnL lnM2 ln2L T    lnKL  lnKM2 lnLM2       TlnL        ,tvd nolog
xtfrontier lnY lnK lnL lnM2 ln2L T    lnKL  lnKM2 lnLM2             TlnM2 ,tvd nolog
xtfrontier lnY lnK lnL lnM2 ln2L T    lnKL  lnKM2        TlnK TlnL        ,tvd nolog
xtfrontier lnY lnK lnL lnM2 ln2L T    lnKL  lnKM2        TlnK       TlnM2 ,tvd nolog
xtfrontier lnY lnK lnL lnM2 ln2L T    lnKL  lnKM2              TlnL TlnM2 ,tvd nolog
xtfrontier lnY lnK lnL lnM2 ln2L T    lnKL        lnLM2  TlnK TlnL       ,tvd nolog
xtfrontier lnY lnK lnL lnM2 ln2L T    lnKL        lnLM2  TlnK      TlnM2 ,tvd nolog
xtfrontier lnY lnK lnL lnM2 ln2L T    lnKL        lnLM2       TlnL TlnM2 ,tvd nolog
xtfrontier lnY lnK lnL lnM2 ln2L T    lnKL               TlnK TlnL TlnM2 ,tvd nolog
xtfrontier lnY lnK lnL lnM2 ln2L T          lnKM2 lnLM2  TlnK TlnL       ,tvd nolog
xtfrontier lnY lnK lnL lnM2 ln2L T          lnKM2 lnLM2  TlnK      TlnM2 ,tvd nolog
xtfrontier lnY lnK lnL lnM2 ln2L T          lnKM2 lnLM2       TlnL TlnM2 ,tvd nolog
xtfrontier lnY lnK lnL lnM2 ln2L T          lnKM2        TlnK TlnL TlnM2 ,tvd nolog
xtfrontier lnY lnK lnL lnM2 ln2L T                lnLM2  TlnK TlnL TlnM2 ,tvd nolog
xtfrontier lnY lnK lnL lnM2 ln2L T    lnKL  lnKM2 lnLM2  TlnK TlnL       ,tvd nolog
xtfrontier lnY lnK lnL lnM2 ln2L T    lnKL  lnKM2 lnLM2  TlnK      TlnM2 ,tvd nolog
xtfrontier lnY lnK lnL lnM2 ln2L T    lnKL  lnKM2 lnLM2       TlnL TlnM2 ,tvd nolog
xtfrontier lnY lnK lnL lnM2 ln2L T    lnKL  lnKM2        TlnK TlnL TlnM2 ,tvd nolog
xtfrontier lnY lnK lnL lnM2 ln2L T    lnKL        lnLM2  TlnK TlnL TlnM2 ,tvd nolog
xtfrontier lnY lnK lnL lnM2 ln2L T          lnKM2 lnLM2  TlnK TlnL TlnM2 ,tvd nolog
xtfrontier lnY lnK lnL lnM2 ln2L T    lnKL  lnKM2 lnLM2  TlnK TlnL TlnM2 ,tvd nolog

 
xtfrontier lnY lnK lnL lnM2 ln2L T                                    TlnM2 ,tvd nolog 
xtfrontier lnY lnK lnL lnM2 ln2L T T2                                 TlnM2 ,tvd nolog
xtfrontier lnY lnK lnL lnM1 ln2L T                                    TlnM ,tvd nolog


///我带你们打嗷！！！！！！！！！！！！！！！！！！！！！！！


xtfrontier lnY lnK ln2K lnL lnM1 ln2L T T2 lnKL                               ,tvd nolog
xtfrontier lnY lnK ln2K lnL lnM1 ln2L T T2       lnKM                         ,tvd nolog
xtfrontier lnY lnK ln2K lnL lnM1 ln2L T T2             lnLM                   ,tvd nolog
xtfrontier lnY lnK ln2K lnL lnM1 ln2L T T2                   TlnK             ,tvd nolog
xtfrontier lnY lnK ln2K lnL lnM1 ln2L T T2                         TlnL       ,tvd nolog
xtfrontier lnY lnK ln2K lnL lnM1 ln2L T T2                               TlnM ,tvd nolog 
xtfrontier lnY lnK ln2K lnL lnM1 ln2L T T2 lnKL lnKM                         ,tvd nolog
xtfrontier lnY lnK ln2K lnL lnM1 ln2L T T2 lnKL       lnLM                   ,tvd nolog
xtfrontier lnY lnK ln2K lnL lnM1 ln2L T T2 lnKL             TlnK             ,tvd nolog
xtfrontier lnY lnK ln2K lnL lnM1 ln2L T T2 lnKL                   TlnL       ,tvd nolog
xtfrontier lnY lnK ln2K lnL lnM1 ln2L T T2 lnKL                         TlnM ,tvd nolog
xtfrontier lnY lnK ln2K lnL lnM1 ln2L T T2       lnKM lnLM                   ,tvd nolog
xtfrontier lnY lnK ln2K lnL lnM1 ln2L T T2       lnKM       TlnK             ,tvd nolog
xtfrontier lnY lnK ln2K lnL lnM1 ln2L T T2       lnKM             TlnL       ,tvd nolog
xtfrontier lnY lnK ln2K lnL lnM1 ln2L T T2       lnKM                   TlnM ,tvd nolog
xtfrontier lnY lnK ln2K lnL lnM1 ln2L T T2             lnLM TlnK             ,tvd nolog
xtfrontier lnY lnK ln2K lnL lnM1 ln2L T T2             lnLM       TlnL       ,tvd nolog
xtfrontier lnY lnK ln2K lnL lnM1 ln2L T T2             lnLM             TlnM ,tvd nolog 
xtfrontier lnY lnK ln2K lnL lnM1 ln2L T T2                   TlnK TlnL       ,tvd nolog
xtfrontier lnY lnK ln2K lnL lnM1 ln2L T T2                   TlnK       TlnM ,tvd nolog
xtfrontier lnY lnK ln2K lnL lnM1 ln2L T T2                         TlnL TlnM ,tvd nolog
xtfrontier lnY lnK ln2K lnL lnM1 ln2L T T2 lnKL lnKM lnLM                   ,tvd nolog
xtfrontier lnY lnK ln2K lnL lnM1 ln2L T T2 lnKL lnKM       TlnK             ,tvd nolog
xtfrontier lnY lnK ln2K lnL lnM1 ln2L T T2 lnKL lnKM             TlnL       ,tvd nolog
xtfrontier lnY lnK ln2K lnL lnM1 ln2L T T2 lnKL lnKM                   TlnM ,tvd nolog
xtfrontier lnY lnK ln2K lnL lnM1 ln2L T T2 lnKL       lnLM TlnK             ,tvd nolog
xtfrontier lnY lnK ln2K lnL lnM1 ln2L T T2 lnKL       lnLM       TlnL       ,tvd nolog
xtfrontier lnY lnK ln2K lnL lnM1 ln2L T T2 lnKL       lnLM             TlnM ,tvd nolog
xtfrontier lnY lnK ln2K lnL lnM1 ln2L T T2 lnKL             TlnK TlnL       ,tvd nolog
xtfrontier lnY lnK ln2K lnL lnM1 ln2L T T2 lnKL             TlnK       TlnM ,tvd nolog
xtfrontier lnY lnK ln2K lnL lnM1 ln2L T T2 lnKL                   TlnL TlnM ,tvd nolog
xtfrontier lnY lnK ln2K lnL lnM1 ln2L T T2       lnKM lnLM TlnK             ,tvd nolog
xtfrontier lnY lnK ln2K lnL lnM1 ln2L T T2       lnKM lnLM       TlnL       ,tvd nolog
xtfrontier lnY lnK ln2K lnL lnM1 ln2L T T2       lnKM lnLM             TlnM ,tvd nolog
xtfrontier lnY lnK ln2K lnL lnM1 ln2L T T2       lnKM       TlnK TlnL       ,tvd nolog
xtfrontier lnY lnK ln2K lnL lnM1 ln2L T T2       lnKM       TlnK       TlnM ,tvd nolog
xtfrontier lnY lnK ln2K lnL lnM1 ln2L T T2       lnKM             TlnL TlnM ,tvd nolog
xtfrontier lnY lnK ln2K lnL lnM1 ln2L T T2             lnLM TlnK TlnL       ,tvd nolog
xtfrontier lnY lnK ln2K lnL lnM1 ln2L T T2             lnLM TlnK       TlnM ,tvd nolog
xtfrontier lnY lnK ln2K lnL lnM1 ln2L T T2             lnLM       TlnL TlnM ,tvd nolog
xtfrontier lnY lnK ln2K lnL lnM1 ln2L T T2                   TlnK TlnL TlnM ,tvd nolog
xtfrontier lnY lnK ln2K lnL lnM1 ln2L T T2 lnKL lnKM lnLM TlnK             ,tvd nolog
xtfrontier lnY lnK ln2K lnL lnM1 ln2L T T2 lnKL lnKM lnLM       TlnL       ,tvd nolog

xtfrontier lnY lnK ln2K lnL lnM1 ln2L T T2 lnKL lnKM lnLM             TlnM ,tvd nolog///？？？

xtfrontier lnY lnK ln2K lnL lnM1 ln2L T T2 lnKL lnKM       TlnK TlnL       ,tvd nolog
xtfrontier lnY lnK ln2K lnL lnM1 ln2L T T2 lnKL lnKM       TlnK       TlnM ,tvd nolog
xtfrontier lnY lnK ln2K lnL lnM1 ln2L T T2 lnKL lnKM             TlnL TlnM ,tvd nolog
xtfrontier lnY lnK ln2K lnL lnM1 ln2L T T2 lnKL       lnLM TlnK TlnL       ,tvd nolog
xtfrontier lnY lnK ln2K lnL lnM1 ln2L T T2 lnKL       lnLM TlnK       TlnM ,tvd nolog
xtfrontier lnY lnK ln2K lnL lnM1 ln2L T T2 lnKL       lnLM       TlnL TlnM ,tvd nolog
xtfrontier lnY lnK ln2K lnL lnM1 ln2L T T2 lnKL             TlnK TlnL TlnM ,tvd nolog
xtfrontier lnY lnK ln2K lnL lnM1 ln2L T T2       lnKM lnLM TlnK TlnL       ,tvd nolog
xtfrontier lnY lnK ln2K lnL lnM1 ln2L T T2       lnKM lnLM TlnK       TlnM ,tvd nolog
xtfrontier lnY lnK ln2K lnL lnM1 ln2L T T2       lnKM lnLM       TlnL TlnM ,tvd nolog
xtfrontier lnY lnK ln2K lnL lnM1 ln2L T T2       lnKM       TlnK TlnL TlnM ,tvd nolog
xtfrontier lnY lnK ln2K lnL lnM1 ln2L T T2             lnLM TlnK TlnL TlnM ,tvd nolog
xtfrontier lnY lnK ln2K lnL lnM1 ln2L T T2 lnKL lnKM lnLM TlnK TlnL       ,tvd nolog
xtfrontier lnY lnK ln2K lnL lnM1 ln2L T T2 lnKL lnKM lnLM TlnK       TlnM ,tvd nolog
xtfrontier lnY lnK ln2K lnL lnM1 ln2L T T2 lnKL lnKM lnLM       TlnL TlnM ,tvd nolog
xtfrontier lnY lnK ln2K lnL lnM1 ln2L T T2 lnKL lnKM       TlnK TlnL TlnM ,tvd nolog
xtfrontier lnY lnK ln2K lnL lnM1 ln2L T T2 lnKL       lnLM TlnK TlnL TlnM ,tvd nolog
xtfrontier lnY lnK ln2K lnL lnM1 ln2L T T2       lnKM lnLM TlnK TlnL TlnM ,tvd nolog
xtfrontier lnY lnK ln2K lnL lnM1 ln2L T T2 lnKL  lnKM lnLM TlnK TlnL TlnM ,tvd nolog


xtfrontier lnY lnK ln2K lnL lnM1 ln2L T                                  TlnM ,tvd nolog
xtfrontier lnY lnK ln2K lnL lnM1 ln2L T    lnKL                               ,tvd nolog
xtfrontier lnY lnK ln2K lnL lnM1 ln2L T          lnKM                         ,tvd nolog
xtfrontier lnY lnK ln2K lnL lnM1 ln2L T                lnLM                   ,tvd nolog
xtfrontier lnY lnK ln2K lnL lnM1 ln2L T                      TlnK             ,tvd nolog
xtfrontier lnY lnK ln2K lnL lnM1 ln2L T                            TlnL       ,tvd nolog
xtfrontier lnY lnK ln2K lnL lnM1 ln2L T                                  TlnM ,tvd nolog
xtfrontier lnY lnK ln2K lnL lnM1 ln2L T    lnKL lnKM                         ,tvd nolog
xtfrontier lnY lnK ln2K lnL lnM1 ln2L T    lnKL       lnLM                   ,tvd nolog
xtfrontier lnY lnK ln2K lnL lnM1 ln2L T    lnKL             TlnK             ,tvd nolog
xtfrontier lnY lnK ln2K lnL lnM1 ln2L T    lnKL                   TlnL       ,tvd nolog
xtfrontier lnY lnK ln2K lnL lnM1 ln2L T    lnKL                         TlnM ,tvd nolog 
xtfrontier lnY lnK ln2K lnL lnM1 ln2L T          lnKM lnLM                   ,tvd nolog
xtfrontier lnY lnK ln2K lnL lnM1 ln2L T          lnKM       TlnK             ,tvd nolog
xtfrontier lnY lnK ln2K lnL lnM1 ln2L T          lnKM             TlnL       ,tvd nolog
xtfrontier lnY lnK ln2K lnL lnM1 ln2L T          lnKM                   TlnM ,tvd nolog
xtfrontier lnY lnK ln2K lnL lnM1 ln2L T                lnLM TlnK             ,tvd nolog
xtfrontier lnY lnK ln2K lnL lnM1 ln2L T                lnLM       TlnL       ,tvd nolog
xtfrontier lnY lnK ln2K lnL lnM1 ln2L T                lnLM             TlnM ,tvd nolog 
xtfrontier lnY lnK ln2K lnL lnM1 ln2L T                      TlnK TlnL       ,tvd nolog
xtfrontier lnY lnK ln2K lnL lnM1 ln2L T                      TlnK       TlnM ,tvd nolog 
xtfrontier lnY lnK ln2K lnL lnM1 ln2L T                            TlnL TlnM ,tvd nolog
xtfrontier lnY lnK ln2K lnL lnM1 ln2L T    lnKL lnKM lnLM                   ,tvd nolog
xtfrontier lnY lnK ln2K lnL lnM1 ln2L T    lnKL lnKM       TlnK             ,tvd nolog
xtfrontier lnY lnK ln2K lnL lnM1 ln2L T    lnKL lnKM             TlnL       ,tvd nolog
xtfrontier lnY lnK ln2K lnL lnM1 ln2L T    lnKL lnKM                   TlnM ,tvd nolog
xtfrontier lnY lnK ln2K lnL lnM1 ln2L T    lnKL       lnLM TlnK             ,tvd nolog
xtfrontier lnY lnK ln2K lnL lnM1 ln2L T    lnKL       lnLM       TlnL       ,tvd nolog
xtfrontier lnY lnK ln2K lnL lnM1 ln2L T    lnKL       lnLM             TlnM ,tvd nolog
xtfrontier lnY lnK ln2K lnL lnM1 ln2L T    lnKL             TlnK TlnL       ,tvd nolog
xtfrontier lnY lnK ln2K lnL lnM1 ln2L T    lnKL             TlnK       TlnM ,tvd nolog
xtfrontier lnY lnK ln2K lnL lnM1 ln2L T    lnKL                   TlnL TlnM ,tvd nolog
xtfrontier lnY lnK ln2K lnL lnM1 ln2L T          lnKM lnLM TlnK             ,tvd nolog
xtfrontier lnY lnK ln2K lnL lnM1 ln2L T          lnKM lnLM       TlnL       ,tvd nolog
xtfrontier lnY lnK ln2K lnL lnM1 ln2L T          lnKM lnLM             TlnM ,tvd nolog
xtfrontier lnY lnK ln2K lnL lnM1 ln2L T          lnKM       TlnK TlnL       ,tvd nolog
xtfrontier lnY lnK ln2K lnL lnM1 ln2L T          lnKM       TlnK       TlnM ,tvd nolog
xtfrontier lnY lnK ln2K lnL lnM1 ln2L T          lnKM             TlnL TlnM ,tvd nolog
xtfrontier lnY lnK ln2K lnL lnM1 ln2L T                lnLM TlnK TlnL       ,tvd nolog
xtfrontier lnY lnK ln2K lnL lnM1 ln2L T                lnLM TlnK       TlnM ,tvd nolog
xtfrontier lnY lnK ln2K lnL lnM1 ln2L T                lnLM       TlnL TlnM ,tvd nolog 
xtfrontier lnY lnK ln2K lnL lnM1 ln2L T                      TlnK TlnL TlnM ,tvd nolog
xtfrontier lnY lnK ln2K lnL lnM1 ln2L T    lnKL lnKM lnLM TlnK             ,tvd nolog
xtfrontier lnY lnK ln2K lnL lnM1 ln2L T    lnKL lnKM lnLM       TlnL       ,tvd nolog
xtfrontier lnY lnK ln2K lnL lnM1 ln2L T    lnKL lnKM lnLM             TlnM ,tvd nolog
xtfrontier lnY lnK ln2K lnL lnM1 ln2L T    lnKL lnKM       TlnK TlnL       ,tvd nolog
xtfrontier lnY lnK ln2K lnL lnM1 ln2L T    lnKL lnKM       TlnK       TlnM ,tvd nolog
xtfrontier lnY lnK ln2K lnL lnM1 ln2L T    lnKL lnKM             TlnL TlnM ,tvd nolog
xtfrontier lnY lnK ln2K lnL lnM1 ln2L T    lnKL       lnLM TlnK TlnL       ,tvd nolog
xtfrontier lnY lnK ln2K lnL lnM1 ln2L T    lnKL       lnLM TlnK       TlnM ,tvd nolog
xtfrontier lnY lnK ln2K lnL lnM1 ln2L T    lnKL       lnLM       TlnL TlnM ,tvd nolog
xtfrontier lnY lnK ln2K lnL lnM1 ln2L T    lnKL             TlnK TlnL TlnM ,tvd nolog
xtfrontier lnY lnK ln2K lnL lnM1 ln2L T          lnKM lnLM TlnK TlnL       ,tvd nolog
xtfrontier lnY lnK ln2K lnL lnM1 ln2L T          lnKM lnLM TlnK       TlnM ,tvd nolog
xtfrontier lnY lnK ln2K lnL lnM1 ln2L T          lnKM lnLM       TlnL TlnM ,tvd nolog
xtfrontier lnY lnK ln2K lnL lnM1 ln2L T          lnKM       TlnK TlnL TlnM ,tvd nolog
xtfrontier lnY lnK ln2K lnL lnM1 ln2L T                lnLM TlnK TlnL TlnM ,tvd nolog
xtfrontier lnY lnK ln2K lnL lnM1 ln2L T    lnKL lnKM lnLM TlnK TlnL       ,tvd nolog
xtfrontier lnY lnK ln2K lnL lnM1 ln2L T    lnKL lnKM lnLM TlnK       TlnM ,tvd nolog
xtfrontier lnY lnK ln2K lnL lnM1 ln2L T    lnKL lnKM lnLM       TlnL TlnM ,tvd nolog
xtfrontier lnY lnK ln2K lnL lnM1 ln2L T    lnKL lnKM       TlnK TlnL TlnM ,tvd nolog
xtfrontier lnY lnK ln2K lnL lnM1 ln2L T    lnKL       lnLM TlnK TlnL TlnM ,tvd nolog
xtfrontier lnY lnK ln2K lnL lnM1 ln2L T          lnKM lnLM TlnK TlnL TlnM ,tvd nolog
xtfrontier lnY lnK ln2K lnL lnM1 ln2L T    lnKL lnKM lnLM TlnK TlnL TlnM ,tvd nolog

 

xtfrontier lnY lnK ln2K lnL lnM1 ln2L T    lnKL                         TlnM ,tvd nolog
xtfrontier lnY lnK ln2K lnL lnM1 ln2L T                lnLM             TlnM ,tvd nolog
xtfrontier lnY lnK ln2K lnL lnM1 ln2L T                      TlnK       TlnM ,tvd nolog
xtfrontier lnY lnK ln2K lnL lnM1 ln2L T                lnLM       TlnL TlnM ,tvd nolog 


xtfrontier lnY lnK ln2K lnL lnM1 ln2L T    lnKL                         TlnM ,tvd nolog
xtfrontier lnY lnK ln2K lnL lnM1 ln2L T                lnLM             TlnM ,tvd nolog
xtfrontier lnY lnK ln2K lnL lnM1 ln2L T                      TlnK       TlnM ,tvd nolog

xtfrontier lnY lnK ln2K lnL lnM1       T                      TlnK       TlnM ,tvd nolog 
xtfrontier lnY lnK ln2K lnL lnM2 ln2L T                lnLM2             TlnM2 ,tvd nolog 

xtfrontier lnY lnK ln2K lnL lnM2 ln2L T                                  TlnM2 ,tvd nolog
xtfrontier lnY lnK ln2K lnL lnM1 ln2L T                                  TlnM ,tvd nolog

 

xtfrontier lnY lnK ln2K lnL lnM2 ln2L T T2 lnKL                                  ,tvd nolog 
xtfrontier lnY lnK ln2K lnL lnM2 ln2L T T2       lnKM2                           ,tvd nolog 
xtfrontier lnY lnK ln2K lnL lnM2 ln2L T T2              lnLM2                    ,tvd nolog 
xtfrontier lnY lnK ln2K lnL lnM2 ln2L T T2                     TlnK              ,tvd nolog 
xtfrontier lnY lnK ln2K lnL lnM2 ln2L T T2                           TlnL        ,tvd nolog
xtfrontier lnY lnK ln2K lnL lnM2 ln2L T T2                                 TlnM2 ,tvd nolog 
xtfrontier lnY lnK ln2K lnL lnM2 ln2L T T2 lnKL lnKM2                           ,tvd nolog
xtfrontier lnY lnK ln2K lnL lnM2 ln2L T T2 lnKL        lnLM2                    ,tvd nolog
xtfrontier lnY lnK ln2K lnL lnM2 ln2L T T2 lnKL               TlnK              ,tvd nolog
xtfrontier lnY lnK ln2K lnL lnM2 ln2L T T2 lnKL                     TlnL        ,tvd nolog
xtfrontier lnY lnK ln2K lnL lnM2 ln2L T T2 lnKL                           TlnM2 ,tvd nolog 
xtfrontier lnY lnK ln2K lnL lnM2 ln2L T T2       lnKM2 lnLM2                    ,tvd nolog
xtfrontier lnY lnK ln2K lnL lnM2 ln2L T T2       lnKM2        TlnK              ,tvd nolog
xtfrontier lnY lnK ln2K lnL lnM2 ln2L T T2       lnKM2              TlnL        ,tvd nolog
xtfrontier lnY lnK ln2K lnL lnM2 ln2L T T2       lnKM2                    TlnM2 ,tvd nolog
xtfrontier lnY lnK ln2K lnL lnM2 ln2L T T2              lnLM2 TlnK              ,tvd nolog
xtfrontier lnY lnK ln2K lnL lnM2 ln2L T T2              lnLM2       TlnL        ,tvd nolog
xtfrontier lnY lnK ln2K lnL lnM2 ln2L T T2              lnLM2             TlnM2 ,tvd nolog 
xtfrontier lnY lnK ln2K lnL lnM2 ln2L T T2                     TlnK TlnL        ,tvd nolog
xtfrontier lnY lnK ln2K lnL lnM2 ln2L T T2                     TlnK       TlnM2 ,tvd nolog
xtfrontier lnY lnK ln2K lnL lnM2 ln2L T T2                           TlnL TlnM2 ,tvd nolog
xtfrontier lnY lnK ln2K lnL lnM2 ln2L T T2 lnKL lnKM2 lnLM2                    ,tvd nolog
xtfrontier lnY lnK ln2K lnL lnM2 ln2L T T2 lnKL lnKM2        TlnK              ,tvd nolog
xtfrontier lnY lnK ln2K lnL lnM2 ln2L T T2 lnKL lnKM2              TlnL        ,tvd nolog
xtfrontier lnY lnK ln2K lnL lnM2 ln2L T T2 lnKL lnKM2                    TlnM2 ,tvd nolog
xtfrontier lnY lnK ln2K lnL lnM2 ln2L T T2 lnKL        lnLM2 TlnK              ,tvd nolog
xtfrontier lnY lnK ln2K lnL lnM2 ln2L T T2 lnKL        lnLM2       TlnL        ,tvd nolog
xtfrontier lnY lnK ln2K lnL lnM2 ln2L T T2 lnKL        lnLM2             TlnM2 ,tvd nolog
xtfrontier lnY lnK ln2K lnL lnM2 ln2L T T2 lnKL               TlnK TlnL        ,tvd nolog
xtfrontier lnY lnK ln2K lnL lnM2 ln2L T T2 lnKL               TlnK       TlnM2 ,tvd nolog
xtfrontier lnY lnK ln2K lnL lnM2 ln2L T T2 lnKL                     TlnL TlnM2 ,tvd nolog
xtfrontier lnY lnK ln2K lnL lnM2 ln2L T T2       lnKM2 lnLM2 TlnK              ,tvd nolog
xtfrontier lnY lnK ln2K lnL lnM2 ln2L T T2       lnKM2 lnLM2       TlnL        ,tvd nolog
xtfrontier lnY lnK ln2K lnL lnM2 ln2L T T2       lnKM2 lnLM2             TlnM2 ,tvd nolog
xtfrontier lnY lnK ln2K lnL lnM2 ln2L T T2       lnKM2        TlnK TlnL        ,tvd nolog
xtfrontier lnY lnK ln2K lnL lnM2 ln2L T T2       lnKM2        TlnK       TlnM2 ,tvd nolog
xtfrontier lnY lnK ln2K lnL lnM2 ln2L T T2       lnKM2              TlnL TlnM2 ,tvd nolog
xtfrontier lnY lnK ln2K lnL lnM2 ln2L T T2              lnLM2 TlnK TlnL        ,tvd nolog
xtfrontier lnY lnK ln2K lnL lnM2 ln2L T T2              lnLM2 TlnK       TlnM2 ,tvd nolog
xtfrontier lnY lnK ln2K lnL lnM2 ln2L T T2              lnLM2       TlnL TlnM2 ,tvd nolog
xtfrontier lnY lnK ln2K lnL lnM2 ln2L T T2                     TlnK TlnL TlnM2 ,tvd nolog
xtfrontier lnY lnK ln2K lnL lnM2 ln2L T T2 lnKL lnKM2 lnLM2 TlnK              ,tvd nolog
xtfrontier lnY lnK ln2K lnL lnM2 ln2L T T2 lnKL lnKM2 lnLM2       TlnL        ,tvd nolog
xtfrontier lnY lnK ln2K lnL lnM2 ln2L T T2 lnKL lnKM2 lnLM2             TlnM2 ,tvd nolog
xtfrontier lnY lnK ln2K lnL lnM2 ln2L T T2 lnKL lnKM2        TlnK TlnL        ,tvd nolog
xtfrontier lnY lnK ln2K lnL lnM2 ln2L T T2 lnKL lnKM2        TlnK       TlnM2 ,tvd nolog
xtfrontier lnY lnK ln2K lnL lnM2 ln2L T T2 lnKL lnKM2              TlnL TlnM2 ,tvd nolog
xtfrontier lnY lnK ln2K lnL lnM2 ln2L T T2 lnKL        lnLM2 TlnK TlnL        ,tvd nolog
xtfrontier lnY lnK ln2K lnL lnM2 ln2L T T2 lnKL        lnLM2 TlnK       TlnM2 ,tvd nolog
xtfrontier lnY lnK ln2K lnL lnM2 ln2L T T2 lnKL        lnLM2       TlnL TlnM2 ,tvd nolog
xtfrontier lnY lnK ln2K lnL lnM2 ln2L T T2 lnKL               TlnK TlnL TlnM2 ,tvd nolog
xtfrontier lnY lnK ln2K lnL lnM2 ln2L T T2       lnKM2 lnLM2 TlnK TlnL        ,tvd nolog
xtfrontier lnY lnK ln2K lnL lnM2 ln2L T T2       lnKM2 lnLM2 TlnK       TlnM2 ,tvd nolog
xtfrontier lnY lnK ln2K lnL lnM2 ln2L T T2       lnKM2 lnLM2       TlnL TlnM2 ,tvd nolog
xtfrontier lnY lnK ln2K lnL lnM2 ln2L T T2       lnKM2        TlnK TlnL TlnM2 ,tvd nolog
xtfrontier lnY lnK ln2K lnL lnM2 ln2L T T2              lnLM2 TlnK TlnL TlnM2 ,tvd nolog
xtfrontier lnY lnK ln2K lnL lnM2 ln2L T T2 lnKL lnKM2 lnLM2 TlnK TlnL        ,tvd nolog
xtfrontier lnY lnK ln2K lnL lnM2 ln2L T T2 lnKL lnKM2 lnLM2 TlnK       TlnM2 ,tvd nolog
xtfrontier lnY lnK ln2K lnL lnM2 ln2L T T2 lnKL lnKM2 lnLM2       TlnL TlnM2 ,tvd nolog
xtfrontier lnY lnK ln2K lnL lnM2 ln2L T T2 lnKL lnKM2        TlnK TlnL TlnM2 ,tvd nolog
xtfrontier lnY lnK ln2K lnL lnM2 ln2L T T2 lnKL        lnLM2 TlnK TlnL TlnM2 ,tvd nolog
xtfrontier lnY lnK ln2K lnL lnM2 ln2L T T2       lnKM2 lnLM2 TlnK TlnL TlnM2 ,tvd nolog
xtfrontier lnY lnK ln2K lnL lnM2 ln2L T T2 lnKL lnKM2 lnLM2 TlnK TlnL TlnM2 ,tvd nolog

 

xtfrontier lnY lnK ln2K lnL lnM2 ln2L T T2                                 TlnM2 ,tvd nolog
xtfrontier lnY lnK ln2K lnL lnM1 ln2L T                                    TlnM  ,tvd nolog


xtfrontier lnY lnK ln2K lnL lnM2 ln2L T    lnKL                                  ,tvd nolog 
xtfrontier lnY lnK ln2K lnL lnM2 ln2L T          lnKM2                           ,tvd nolog 
xtfrontier lnY lnK ln2K lnL lnM2 ln2L T                 lnLM2                    ,tvd nolog 
xtfrontier lnY lnK ln2K lnL lnM2 ln2L T                        TlnK              ,tvd nolog 
xtfrontier lnY lnK ln2K lnL lnM2 ln2L T                              TlnL        ,tvd nolog
xtfrontier lnY lnK ln2K lnL lnM2 ln2L T                                    TlnM2 ,tvd nolog  
xtfrontier lnY lnK ln2K lnL lnM2 ln2L T    lnKL lnKM2                           ,tvd nolog
xtfrontier lnY lnK ln2K lnL lnM2 ln2L T    lnKL        lnLM2                    ,tvd nolog
xtfrontier lnY lnK ln2K lnL lnM2 ln2L T    lnKL               TlnK              ,tvd nolog
xtfrontier lnY lnK ln2K lnL lnM2 ln2L T    lnKL                     TlnL        ,tvd nolog
xtfrontier lnY lnK ln2K lnL lnM2 ln2L T    lnKL                           TlnM2 ,tvd nolog 
xtfrontier lnY lnK ln2K lnL lnM2 ln2L T          lnKM2 lnLM2                    ,tvd nolog
xtfrontier lnY lnK ln2K lnL lnM2 ln2L T          lnKM2        TlnK              ,tvd nolog
xtfrontier lnY lnK ln2K lnL lnM2 ln2L T          lnKM2              TlnL        ,tvd nolog
xtfrontier lnY lnK ln2K lnL lnM2 ln2L T          lnKM2                    TlnM2 ,tvd nolog
xtfrontier lnY lnK ln2K lnL lnM2 ln2L T                 lnLM2 TlnK              ,tvd nolog
xtfrontier lnY lnK ln2K lnL lnM2 ln2L T                 lnLM2       TlnL        ,tvd nolog
xtfrontier lnY lnK ln2K lnL lnM2 ln2L T                 lnLM2             TlnM2 ,tvd nolog 
xtfrontier lnY lnK ln2K lnL lnM2 ln2L T                        TlnK TlnL        ,tvd nolog
xtfrontier lnY lnK ln2K lnL lnM2 ln2L T                        TlnK       TlnM2 ,tvd nolog
xtfrontier lnY lnK ln2K lnL lnM2 ln2L T                              TlnL TlnM2 ,tvd nolog
xtfrontier lnY lnK ln2K lnL lnM2 ln2L T    lnKL lnKM2 lnLM2                    ,tvd nolog
xtfrontier lnY lnK ln2K lnL lnM2 ln2L T    lnKL lnKM2        TlnK              ,tvd nolog
xtfrontier lnY lnK ln2K lnL lnM2 ln2L T    lnKL lnKM2              TlnL        ,tvd nolog
xtfrontier lnY lnK ln2K lnL lnM2 ln2L T    lnKL lnKM2                    TlnM2 ,tvd nolog
xtfrontier lnY lnK ln2K lnL lnM2 ln2L T    lnKL        lnLM2 TlnK              ,tvd nolog
xtfrontier lnY lnK ln2K lnL lnM2 ln2L T    lnKL        lnLM2       TlnL        ,tvd nolog
xtfrontier lnY lnK ln2K lnL lnM2 ln2L T    lnKL        lnLM2             TlnM2 ,tvd nolog
xtfrontier lnY lnK ln2K lnL lnM2 ln2L T    lnKL               TlnK TlnL        ,tvd nolog
xtfrontier lnY lnK ln2K lnL lnM2 ln2L T    lnKL               TlnK       TlnM2 ,tvd nolog
xtfrontier lnY lnK ln2K lnL lnM2 ln2L T    lnKL                     TlnL TlnM2 ,tvd nolog
xtfrontier lnY lnK ln2K lnL lnM2 ln2L T          lnKM2 lnLM2 TlnK              ,tvd nolog
xtfrontier lnY lnK ln2K lnL lnM2 ln2L T          lnKM2 lnLM2       TlnL        ,tvd nolog
xtfrontier lnY lnK ln2K lnL lnM2 ln2L T          lnKM2 lnLM2             TlnM2 ,tvd nolog
xtfrontier lnY lnK ln2K lnL lnM2 ln2L T          lnKM2        TlnK TlnL        ,tvd nolog
xtfrontier lnY lnK ln2K lnL lnM2 ln2L T          lnKM2        TlnK       TlnM2 ,tvd nolog
xtfrontier lnY lnK ln2K lnL lnM2 ln2L T          lnKM2              TlnL TlnM2 ,tvd nolog
xtfrontier lnY lnK ln2K lnL lnM2 ln2L T                 lnLM2 TlnK TlnL        ,tvd nolog
xtfrontier lnY lnK ln2K lnL lnM2 ln2L T                 lnLM2 TlnK       TlnM2 ,tvd nolog
xtfrontier lnY lnK ln2K lnL lnM2 ln2L T                 lnLM2       TlnL TlnM2 ,tvd nolog
xtfrontier lnY lnK ln2K lnL lnM2 ln2L T                        TlnK TlnL TlnM2 ,tvd nolog
xtfrontier lnY lnK ln2K lnL lnM2 ln2L T    lnKL  lnKM2 lnLM2 TlnK              ,tvd nolog
xtfrontier lnY lnK ln2K lnL lnM2 ln2L T    lnKL  lnKM2 lnLM2       TlnL        ,tvd nolog
xtfrontier lnY lnK ln2K lnL lnM2 ln2L T    lnKL  lnKM2 lnLM2             TlnM2 ,tvd nolog
xtfrontier lnY lnK ln2K lnL lnM2 ln2L T    lnKL  lnKM2        TlnK TlnL        ,tvd nolog
xtfrontier lnY lnK ln2K lnL lnM2 ln2L T    lnKL  lnKM2        TlnK       TlnM2 ,tvd nolog
xtfrontier lnY lnK ln2K lnL lnM2 ln2L T    lnKL  lnKM2              TlnL TlnM2 ,tvd nolog
xtfrontier lnY lnK ln2K lnL lnM2 ln2L T    lnKL        lnLM2  TlnK TlnL       ,tvd nolog
xtfrontier lnY lnK ln2K lnL lnM2 ln2L T    lnKL        lnLM2  TlnK      TlnM2 ,tvd nolog
xtfrontier lnY lnK ln2K lnL lnM2 ln2L T    lnKL        lnLM2       TlnL TlnM2 ,tvd nolog
xtfrontier lnY lnK ln2K lnL lnM2 ln2L T    lnKL               TlnK TlnL TlnM2 ,tvd nolog
xtfrontier lnY lnK ln2K lnL lnM2 ln2L T          lnKM2 lnLM2  TlnK TlnL       ,tvd nolog
xtfrontier lnY lnK ln2K lnL lnM2 ln2L T          lnKM2 lnLM2  TlnK      TlnM2 ,tvd nolog
xtfrontier lnY lnK ln2K lnL lnM2 ln2L T          lnKM2 lnLM2       TlnL TlnM2 ,tvd nolog
xtfrontier lnY lnK ln2K lnL lnM2 ln2L T          lnKM2        TlnK TlnL TlnM2 ,tvd nolog
xtfrontier lnY lnK ln2K lnL lnM2 ln2L T                lnLM2  TlnK TlnL TlnM2 ,tvd nolog
xtfrontier lnY lnK ln2K lnL lnM2 ln2L T    lnKL  lnKM2 lnLM2  TlnK TlnL       ,tvd nolog
xtfrontier lnY lnK ln2K lnL lnM2 ln2L T    lnKL  lnKM2 lnLM2  TlnK      TlnM2 ,tvd nolog
xtfrontier lnY lnK ln2K lnL lnM2 ln2L T    lnKL  lnKM2 lnLM2       TlnL TlnM2 ,tvd nolog
xtfrontier lnY lnK ln2K lnL lnM2 ln2L T    lnKL  lnKM2        TlnK TlnL TlnM2 ,tvd nolog
xtfrontier lnY lnK ln2K lnL lnM2 ln2L T    lnKL        lnLM2  TlnK TlnL TlnM2 ,tvd nolog
xtfrontier lnY lnK ln2K lnL lnM2 ln2L T          lnKM2 lnLM2  TlnK TlnL TlnM2 ,tvd nolog
xtfrontier lnY lnK ln2K lnL lnM2 ln2L T    lnKL  lnKM2 lnLM2  TlnK TlnL TlnM2 ,tvd nolog

 
xtfrontier lnY lnK ln2K ln2M2 lnL lnM2 ln2L T                                    TlnM2 ,tvd nolog 
xtfrontier lnY lnK ln2K ln2M2 lnL lnM2 ln2L T T2                                 TlnM2 ,tvd nolog
xtfrontier lnY lnK ln2K ln2M1 lnL lnM1 ln2L T                                    TlnM ,tvd nolog

 
xtfrontier lnY lnK   ln2M2 lnL lnM2 ln2L T                                    TlnM2 ,tvd nolog 
xtfrontier lnY lnK   ln2M2 lnL lnM2 ln2L T T2                                 TlnM2 ,tvd nolog
xtfrontier lnY lnK   ln2M1 lnL lnM1 ln2L T                                    TlnM ,tvd nolog


 
xtfrontier lnY lnK ln2K   lnL lnM2 ln2L T                                    TlnM2 ,tvd nolog 
xtfrontier lnY lnK ln2K   lnL lnM2 ln2L T T2                                 TlnM2 ,tvd nolog
xtfrontier lnY lnK ln2K   lnL lnM1 ln2L T                                    TlnM ,tvd nolog

 
xtfrontier lnY lnK lnL lnM2 ln2L T                                    TlnM2 ,tvd nolog 
xtfrontier lnY lnK lnL lnM2 ln2L T T2                                 TlnM2 ,tvd nolog/// 我带你们打嗷！！！ 就你了 
xtfrontier lnY lnK lnL lnM1 ln2L T                                    TlnM ,tvd nolog

xtfrontier lnY lnK lnL lnM2 ln2L T T2                                 TlnM2 ,tvd nolog

xtfrontier lnY lnK lnL lnM2 T ,tvd nolog
