# Supplementary material for: Stereoscopic optimization of industrial structure of the equipment manufacturing industry from the perspective of collaborative emissions reduction: Evidence from China
Source: PLoS One. 2020 Apr 30;15(4):e0232293. doi: 10.1371/journal.pone.0232293 (PMC7192503; doi:10.1371/journal.pone.0232293)
Supplement: S1 File — (ZIP) [file pone.0232293.s001.zip › supporting information/S4 Data of op.xlsx]

## Sheet: Sheet1
产出Y 亿元	安徽省	北京市	福建省	甘肃省	广东省	广西	贵州省	海南省	河北省	河南省	黑龙江省	湖北省	湖南省	吉林省	江苏省	江西省	辽宁省	内蒙	宁夏	青海省	山东省	山西省	陕西省	上海市	四川省	天津市	新疆	云南省	浙江省	重庆市	总和			下限	上限
金属制品业	1196.18	313.644	1095.36	128.165	3398.98	357.769	163.916	11.664	2709.93	1616.91	156.502	1194.57	986.983	340.409	5976.97	568.654	1010.42	242.624	39.9931	15.7151	14.5932	124.244	219.081	955.731	941.117	1525.48	63.8185	101.382	2410.09	563.582	28444.5	25600		25988	32201
通用设备制造业	2028.47	521.592	1029.85	72.3446	1505.74	286.191	100.668	0.189351	1346.29	2694.89	312.974	1084.32	1388.16	461.51	8498.98	644.539	2071.81	228.445	60.2614	18.0361	16.7485	218.538	470.393	2681.6	1738.14	1375.43	16.4749	52.1446	4170.66	658.601	35754	32178.6		24659.2	47682.8
专用设备制造业	1376.79	581.228	821.692	130.107	1464.09	443.272	98.878	1.20684	1464.54	3025.75	266.326	915.769	2333.66	631.554	5705.82	416.262	1354.7	191.708	38.3405	4.22919	3.9273	548.081	567.208	1110.76	1112.17	1401.98	33.8493	107.292	1605.25	388.596	28145	25330.5		10256.2	37608.8
交通运输设备制造业	2563.31	4561.53	1545.66	40.7284	1360.16	2219.06	365.869	37.7387	2667.23	3093.58	359.666	5580.31	2024.85	5530.48	10488.1	1070.17	3350	167.333	2.98686	9.44565	8.77129	272.211	1203.03	6434.93	2667.87	4112.15	15.7001	234.923	4916.89	5791.19	72695.8	65426.3		42768.1	92872.1
电气机械和器材制造业	4409.23	840.367	1790.55	140.483	8054.96	762.829	182.708	33.0446	2008.83	2574.06	188.17	1526.02	1526.91	370.551	15673.2	1879	1159.11	301.778	65.1573	70.7914	65.7376	259.229	767.295	2293.28	1171.1	1314.26	412.828	114.865	6128	1066.66	57151	51435.9		47713.4	71064.8
计算机、通信和其他电子设备制造业	1874.6	2255.69	3387.72	63.4649	14153.5	1091.64	268.954	6.57864	507.996	3074.05	21.4509	1760.75	1663.18	86.0132	18207.9	1247.76	508.778	55.1327	0	4.85451	4.50791	260.494	464.302	5675.93	3623.46	2988.13	1.59257	28.7833	2815.99	3174.98	69278.2	62350.3		65679.6	127407
仪器仪表制造业	187.452	275.466	199.78	5.39834	297.918	43.1159	12.3978	0.850338	103.269	331.746	26.3098	163.274	202.129	51.4926	3299	129.679	146.109	7.59688	10.0081	3.39028	3.14821	29.6621	69.3666	353.965	69.6087	89.7179	0.973592	41.6545	816.806	158.057	7129.34	6416.41		6069.65	15535.2
																															298598	268738	2.98598e+06	223134	424372
能源（万吨标准煤）	安徽省	北京市	福建省	甘肃省	广东省	广西壮族自治区	贵州省	海南省	河北省	河南省	黑龙江省	湖北省	湖南省	吉林省	江苏省	江西省	辽宁省	内蒙古自治区	宁夏回族自治区	青海省	山东省	山西省	陕西省	上海市	四川省	天津市	新疆维吾尔自治区	云南省	浙江省	重庆市
金属制品业	65.669	32.46	31.5242	13.83	580.57	50.9519	105.32	1.189	182.59	124.566	29.7978	114.499	220.956	32.4842	764.401	57.95	108.024	29.82	4.8639	5.51	626.4	94.38	3.04079	397.493	369.21	73.0168	7.75	6.63971	776.815	63.5191	3.49095e+08
通用设备制造业	134.077	29.36	20.5292	10.57	182.46	28.6718	26.38	0.0616	65.47	140.003	88.056	84.1083	91.3032	23.4649	242.251	26.8	241.954	9.96	3.8423	2.7	356.2	27.79	3.00391	1115.29	681.889	100.036	1.44	9.12787	1339.4	40.3816				下限	上限
专用设备制造业	56.8429	22.49	11.7488	10.15	177.63	19.2515	3.84	0.0229	69.06	145.051	20.7218	71.1325	89.8233	38.9517	69.9818	25.89	174.122	11.29	3.9321	0.23	195.5	64.16	5.68535	461.97	436.314	138.894	3.91	6.3417	515.535	21.1572				0.913641	1.13207
交通运输设备制造业	121.57	124.7	31.1388	1.98	291.17	95.2468	23.22	1.1301	99.06	209.967	81.5834	455.506	99.8385	322.506	111.694	90.39	162.247	6.95	0.06	1.02	336	32.9	13.2544	2676.31	1046.63	33.3186	3.55	44.9704	1579.05	328.215				0.68969	1.33364
电气机械和器材制造业	155.863	20.3	28.9617	6.65	632.91	43.3403	15.75	4.0097	65.72	141.004	19.3158	120.059	71.6067	31.214	106.973	120.17	93.0181	16.4	2.3355	14.22	494.3	9.05	5.29832	953.784	459.436	73.9675	9.24	14.4705	1968	34.8678				0.364406	1.33625
计算机、通信和其他电子设备制造业	120.349	78.35	41.2578	5.3	1316.48	15.6135	8.95	0.1679	17.3	81.4927	2.17115	58.1701	125.537	40.5155	119.887	59.52	30.128	17.93	0	0.34	87.1	25.98	3.42036	2360.64	1421.52	107.399	1.63	0.863482	904.364	85.5493				0.588316	1.27754
仪器仪表制造业	3.91353	8.26	3.2709	0.54	70.05	1.89105	1.16	0.0025	1.79	13.5987	1.33005	7.52191	10.0144	2.21142	19.115	6.6	8.13393	0.04	0.1674	2.03	18.4	0.37	2.70024	147.216	27.3082	8.04341	0.09	7.58279	262.311	5.0199				0.834866	1.24346
																																		0.948057	1.83907
放大一万倍																																		0.851361	2.17905
金属制品业	656690	324600	315242	138300	5.8057e+06	509519	1053200	11890	1825900	1.24566e+06	297978	1.14499e+06	2.20956e+06	324842	7.64401e+06	579500	1.08024e+06	298200	48639	55100	6264000	943800	30407.9	3.97493e+06	3.6921e+06	730168	77500	66397.1	7.76815e+06	635191
通用设备制造业	1.34077e+06	293600	205292	105700	1824600	286718	263800	616	654700	1.40003e+06	880560	841083	913032	234649	2.42251e+06	268000	2.41954e+06	99600	38423	27000	3562000	277900	30039.1	1.11529e+07	6.81889e+06	1.00036e+06	14400	91278.7	1.3394e+07	403816
专用设备制造业	568429	224900	117488	101500	1776300	192515	38400	229	690600	1.45051e+06	207218	711325	898233	389517	699818	258900	1.74122e+06	112900	39321	2300	1955000	641600	56853.5	4.6197e+06	4.36314e+06	1.38894e+06	39100	63417	5.15535e+06	211572
交通运输设备制造业	1.2157e+06	1247000	311388	19800	2.9117e+06	952468	232200	11301	990600	2.09967e+06	815834	4.55506e+06	998385	3.22506e+06	1.11694e+06	903900	1.62247e+06	69500	600	10200	3360000	329000	132544	2.67631e+07	1.04663e+07	333186	35500	449704	1.57905e+07	3.28215e+06
电气机械和器材制造业	1.55863e+06	203000	289617	66500	6329100	433403	157500	40097	657200	1.41004e+06	193158	1.20059e+06	716067	312140	1.06973e+06	1201700	930181	164000	23355	142200	4943000	90500	52983.2	9.53784e+06	4.59436e+06	739675	92400	144705	1.968e+07	348678
计算机、通信和其他电子设备制造业	1.20349e+06	783500	412578	53000	13164800	156135	89500	1679	173000	814927	21711.5	581701	1.25537e+06	405155	1.19887e+06	595200	301280	179300	0	3400	871000	259800	34203.6	2.36064e+07	1.42152e+07	1.07399e+06	16300	8634.82	9.04364e+06	855493
仪器仪表制造业	39135.3	82600	32709	5400	700500	18910.5	11600	25	17900	135987	13300.5	75219.1	100144	22114.2	191150	66000	81339.3	400	1674	20300	184000	3700	27002.4	1.47216e+06	273082	80434.1	900	75827.9	2.62311e+06	50199
碳排放 吨	安徽省	北京市	福建省	甘肃省	广东省	广西壮族自治区	贵州省	海南省	河北省	河南省	黑龙江省	湖北省	湖南省	吉林省	江苏省	江西省	辽宁省	内蒙古自治区	宁夏回族自治区	青海省	山东省	山西省	陕西省	上海市	四川省	天津市	新疆维吾尔自治区	云南省	浙江省	重庆市
金属制品业	0.173268	0.082811	0.185871	0.059072	1.2919	0.199335	0.487665	0.01974	0.805825	0.629874	0.129668	0.427629	0.313207	0.275349	1.17381	0.083089	0.412193	0.01388	0.023337	0.065525	1.01594	0.243541	0.035594	0.77403	0.811155	0.368636	0.058275	0.025976	0.866044	0.32352
通用设备制造业	0.537611	0.067015	0.182265	0.035303	1.07782	0.148497	0.030333	0.018796	2.68028	1.05318	0.489008	3.20702	0.356945	0.344589	5.00176	0.183824	2.08848	0.047591	0.036192	0.043634	4.69352	0.152343	0.617421	6.16046	2.75207	0.269387	0.005143	0.047275	1.52478	0.170802
专用设备制造业	0.134698	0.058053	0.110284	0.0549	0.268168	0.078306	0.012814	0.000465	0.580859	2.30027	0.224596	1.63782	0.172195	0.434232	0.753948	0.130315	3.79007	0.046502	0.026994	0.003046	1.29949	1.95788	0.131363	0.273176	1.34348	0.41299	0.009321	0.025795	0.33617	0.031234
交通运输设备制造业	0.324753	0.204134	0.306572	0.021485	0.59293	0.409371	0.082881	0.017492	0.717389	0.438981	0.660208	0.710121	0.074998	1.67499	1.14263	0.241255	0.565447	0.002401	0.00257	0.001277	2.55741	0.200244	0.200731	1.46516	1.64479	0.339597	0.011297	0.193283	1.09466	1.11423
电子器械及器材制造业	0.26056	0.043899	0.249113	0.02172	1.27494	0.045055	0.004454	0.001586	0.292779	1.12461	0.121783	0.138751	0.190357	0.447354	0.871641	0.181569	0.611351	0.030575	0.022205	0.224287	2.06397	0.009396	0.134959	0.381659	0.779513	0.181614	0.055109	0.015043	0.729906	0.104806
电子及通信设备制造业	0.051983	0.043373	0.153116	0.004171	1.43092	0.009041	0.002196	0.001939	0.224559	0.521813	0.001882	0.017012	0.135174	0.040065	0.743878	0.046973	0.132853	0.022258	0	0.00317755	0.471202	0.034166	0.20534	0.31999	0.277332	0.092215	0.002036	0.0005	0.262349	0.04218
仪器仪表及文化办公机械制造业	0.00222	0.023805	0.051175	0.000586	0.160521	0.001119	0.000953	0.01	0.040651	0.051066	0.004453	0.028038	0.075434	0.030689	0.127909	0.009597	0.020266	0.000340737	0.01587	0.004012	0.121362	0.002177	0.055468	0.024829	0.041291	0.009826	0.024579	0.004487	0.114373	0.087431
二氧化硫排放 吨	安徽省	北京市	福建省	甘肃省	广东省	广西壮族自治区	贵州省	海南省	河北省	河南省	黑龙江省	湖北省	湖南省	吉林省	江苏省	江西省	辽宁省	内蒙古自治区	宁夏回族自治区	青海省	山东省	山西省	陕西省	上海市	四川省	天津市	新疆维吾尔自治区	云南省	浙江省	重庆市
金属制品业	0.00113311	0.00064124	0.00207225	0.00035991	0.0114403	0.00176519	0.00410757	8.344e-05	0.00991137	0.00774723	0.00105759	0.00388187	0.00258818	0.00212067	0.0105366	0.00077309	0.00389478	9.459e-05	0.00020136	0.00056538	0.0108076	0.00209047	0.00032795	0.00782745	0.00676016	0.00274831	0.00044201	0.00023003	0.00811014	0.00119449
通用设备制造业	0.00351579	0.00051893	0.00203205	0.00021509	0.00954455	0.001315	0.00025549	7.945e-05	0.0329665	0.0129537	0.0039884	0.0291122	0.00294961	0.00265394	0.044898	0.00171035	0.0197339	0.00032434	0.00031228	0.00037649	0.0499299	0.00130766	0.00568866	0.0622982	0.0229357	0.00200837	3.901e-05	0.00041864	0.0142789	0.00063063
专用设备制造业	0.00088088	0.00044953	0.00122954	0.00033449	0.00237473	0.00069343	0.00010793	1.97e-06	0.00714436	0.0282925	0.00183183	0.0148676	0.00142293	0.00334435	0.00676777	0.00121249	0.0358121	0.00031692	0.00023291	2.628e-05	0.013824	0.0168058	0.00121032	0.00276252	0.0111966	0.00307898	7.07e-05	0.00022842	0.00314809	0.00011532
交通运输设备制造业	0.00212377	0.0015807	0.00341794	0.0001309	0.00525063	0.00362514	0.0006981	7.394e-05	0.00882364	0.00539931	0.00538472	0.00644624	0.00061975	0.0129003	0.0102567	0.00224471	0.00534287	1.636e-05	2.217e-05	1.102e-05	0.0272058	0.00171883	0.00184945	0.0148166	0.0137077	0.00253181	8.569e-05	0.0017116	0.010251	0.00411393
电子器械及器材制造业	0.00170397	0.00033993	0.00277733	0.00013233	0.0112901	0.00039898	3.752e-05	6.7e-06	0.00360108	0.0138323	0.00099327	0.00125953	0.00157301	0.00344541	0.00782424	0.00168937	0.00577661	0.00020837	0.00019159	0.00193524	0.0219566	8.065e-05	0.00124346	0.00385956	0.00649645	0.00135399	0.000418	0.00013321	0.00683527	0.00038696
电子及通信设备制造业	0.00033995	0.00033586	0.00170707	2.541e-05	0.0126714	8.006e-05	1.85e-05	8.2e-06	0.002762	0.00641812	1.535e-05	0.00015443	0.00111701	0.00030857	0.00667738	0.00043705	0.00125532	0.00015169	0	2.742e-05	0.00501267	0.00029327	0.00189192	0.00323593	0.00231128	0.00068749	1.544e-05	4.43e-06	0.00245679	0.00015574
仪器仪表及文化办公机械制造业	1.452e-05	0.00018433	0.00057054	3.57e-06	0.00142148	9.91e-06	8.03e-06	4.227e-05	0.00049999	0.00062809	3.632e-05	0.00025452	0.00062335	0.00023636	0.00114817	8.929e-05	0.00019149	5.776e-05	0.00013693	3.462e-05	0.00129106	1.869e-05	0.00051106	0.00025109	0.00034412	7.326e-05	0.00018643	3.973e-05	0.00107106	0.00032281
放大一百万倍
金属制品业	1133.11	641.24	2072.25	359.91	11440.3	1765.19	4107.57	83.44	9911.37	7747.23	1057.59	3881.87	2588.18	2120.67	10536.6	773.09	3894.78	94.59	201.36	565.38	10807.6	2090.47	327.95	7827.45	6760.16	2748.31	442.01	230.03	8110.14	1194.49	909310440
通用设备制造业	3515.79	518.93	2032.05	215.09	9544.55	1315	255.49	79.45	32966.5	12953.7	3988.4	29112.2	2949.61	2653.94	44898	1710.35	19733.9	324.34	312.28	376.49	49929.9	1307.66	5688.66	62298.2	22935.7	2008.37	39.01	418.64	14278.9	630.63
专用设备制造业	880.88	449.53	1229.54	334.49	2374.73	693.43	107.93	1.97	7144.36	28292.5	1831.83	14867.6	1422.93	3344.35	6767.77	1212.49	35812.1	316.92	232.91	26.28	13824	16805.8	1210.32	2762.52	11196.6	3078.98	70.7	228.42	3148.09	115.32
交通运输设备制造业	2123.77	1580.7	3417.94	130.9	5250.63	3625.14	698.1	73.94	8823.64	5399.31	5384.72	6446.24	619.75	12900.3	10256.7	2244.71	5342.87	16.36	22.17	11.02	27205.8	1718.83	1849.45	14816.6	13707.7	2531.81	85.69	1711.6	10251	4113.93
电气机械和器材制造业	1703.97	339.93	2777.33	132.33	11290.1	398.98	37.52	6.7	3601.08	13832.3	993.27	1259.53	1573.01	3445.41	7824.24	1689.37	5776.61	208.37	191.59	1935.24	21956.6	80.65	1243.46	3859.56	6496.45	1353.99	418	133.21	6835.27	386.96
计算机、通信和其他电子设备制造业	339.95	335.86	1707.07	25.41	12671.4	80.06	18.5	8.2	2762	6418.12	15.35	154.43	1117.01	308.57	6677.38	437.05	1255.32	151.69	0	27.42	5012.67	293.27	1891.92	3235.93	2311.28	687.49	15.44	4.43	2456.79	155.74
仪器仪表制造业	14.52	184.33	570.54	3.57	1421.48	9.91	8.03	42.27	499.99	628.09	36.32	254.52	623.35	236.36	1148.17	89.29	191.49	57.76	136.93	34.62	1291.06	18.69	511.06	251.09	344.12	73.26	186.43	39.73	1071.06	322.81
	1	2	3	4	5	6	7	8	9	10	11	12	13	14	15	16	17	18	19	20	21	22	23	24	25	26	27	28	29	30
从业人员 万人	安徽省	北京市	福建省	甘肃省	广东省	广西壮族自治区	贵州省	海南省	河北省	河南省	黑龙江省	湖北省	湖南省	吉林省	江苏省	江西省	辽宁省	内蒙古自治区	宁夏回族自治区	青海省	山东省	山西省	陕西省	上海市	四川省	天津市	新疆维吾尔自治区	云南省	浙江省	重庆市
金属制品业	120.948	119	235.47	35.62	981.01	76.2085	68.6791	29.476	858.85	1256.3	57.4066	331.213	527.49	84.2307	595.2	595.11	148	45.7189	33.2938	18.9249	1390.3	168.1	168.4	351.03	591.23	221.83	34.8394	49.79	1400.68	236.13
通用设备制造业	120.948	119	235.47	35.62	981.01	76.2085	68.6791	29.476	858.85	1256.3	57.4066	331.213	527.49	84.2307	595.2	595.11	148	45.7189	33.2938	18.9249	1390.3	168.1	168.4	351.03	591.23	221.83	34.8394	49.79	1400.68	236.13
专用设备制造业	120.948	119	235.47	35.62	981.01	76.2085	68.6791	29.476	858.85	1256.3	57.4066	331.213	527.49	84.2307	595.2	595.11	148	45.7189	33.2938	18.9249	1390.3	168.1	168.4	351.03	591.23	221.83	34.8394	49.79	1400.68	236.13
交通运输设备制造业	120.948	119	235.47	35.62	981.01	76.2085	68.6791	29.476	858.85	1256.3	57.4066	331.213	527.49	84.2307	595.2	595.11	148	45.7189	33.2938	18.9249	1390.3	168.1	168.4	351.03	591.23	221.83	34.8394	49.79	1400.68	236.13
电子器械及器材制造业	120.948	119	235.47	35.62	981.01	76.2085	68.6791	29.476	858.85	1256.3	57.4066	331.213	527.49	84.2307	595.2	595.11	148	45.7189	33.2938	18.9249	1390.3	168.1	168.4	351.03	591.23	221.83	34.8394	49.79	1400.68	236.13
电子及通信设备制造业	120.948	119	235.47	35.62	981.01	76.2085	68.6791	29.476	858.85	1256.3	57.4066	331.213	527.49	84.2307	595.2	595.11	148	45.7189	0	18.9249	1390.3	168.1	168.4	351.03	591.23	221.83	34.8394	49.79	1400.68	236.13
仪器仪表及文化办公机械制造业	120.948	119	235.47	35.62	981.01	76.2085	68.6791	29.476	858.85	1256.3	57.4066	331.213	527.49	84.2307	595.2	595.11	148	45.7189	33.2938	18.9249	1390.3	168.1	168.4	351.03	591.23	221.83	34.8394	49.79	1400.68	236.13
放大一万倍
金属制品业	1209481	1190000	2354700	356200	9810100	762085	686791	294760	8588500	12563000	574066	3312131	5274900	842307	5952000	5951100	1480000	457189	332938	189249	13903000	1681000	1684000	3.5103e+06	5912300	2218300	348394	497900	14006800	2361300
通用设备制造业	1209481	1190000	2354700	356200	9810100	762085	686791	294760	8588500	12563000	574066	3312131	5274900	842307	5952000	5951100	1480000	457189	332938	189249	13903000	1681000	1684000	3.5103e+06	5912300	2218300	348394	497900	14006800	2361300
专用设备制造业	1209481	1190000	2354700	356200	9810100	762085	686791	294760	8588500	12563000	574066	3312131	5274900	842307	5952000	5951100	1480000	457189	332938	189249	13903000	1681000	1684000	3.5103e+06	5912300	2218300	348394	497900	14006800	2361300
交通运输设备制造业	1209481	1190000	2354700	356200	9810100	762085	686791	294760	8588500	12563000	574066	3312131	5274900	842307	5952000	5951100	1480000	457189	332938	189249	13903000	1681000	1684000	3.5103e+06	5912300	2218300	348394	497900	14006800	2361300
电气机械和器材制造业	1209481	1190000	2354700	356200	9810100	762085	686791	294760	8588500	12563000	574066	3312131	5274900	842307	5952000	5951100	1480000	457189	332938	189249	13903000	1681000	1684000	3.5103e+06	5912300	2218300	348394	497900	14006800	2361300
计算机、通信和其他电子设备制造业	1209481	1190000	2354700	356200	9810100	762085	686791	294760	8588500	12563000	574066	3312131	5274900	842307	5952000	5951100	1480000	457189	0	189249	13903000	1681000	1684000	3.5103e+06	5912300	2218300	348394	497900	14006800	2361300
仪器仪表制造业	1209481	1190000	2354700	356200	9810100	762085	686791	294760	8588500	12563000	574066	3312131	5274900	842307	5952000	5951100	1480000	457189	332938	189249	13903000	1681000	1684000	3.5103e+06	5912300	2218300	348394	497900	14006800	2361300
总和	8.46637e+06	8330000	16482900	2493400	68670700	5.3346e+06	4807537	2063320	6.01195e+07	87941000	4.01846e+06	23184917	3.69243e+07	5896149	41664000	4.16577e+07	10360000	3200323	1997628	1.32474e+06	9.7321e+07	11767000	11788000	24572100	4.13861e+07	15528100	2.43876e+06	3.4853e+06	98047600	1.65291e+07
下限	8.19544e+06	8063440	1.59554e+07	2.41361e+06	6.64732e+07	5.16389e+06	4.6537e+06	1.99729e+06	5.81957e+07	85126888	3.88987e+06	2.2443e+07	3.57427e+07	5.70747e+06	40330752	4.03247e+07	10028480	3.09791e+06	1.9337e+06	1.28235e+06	9.42067e+07	11390456	11410784	2.37858e+07	4.00617e+07	1.50312e+07	2.36072e+06	3.37377e+06	9.49101e+07	1.60002e+07
上限	8.73729e+06	8596560	1.70104e+07	2.57319e+06	7.08682e+07	5.5053e+06	4.96138e+06	2.12935e+06	6.20433e+07	90755112	4.14705e+06	2.39268e+07	3.81059e+07	6.08483e+06	42997248	4.29907e+07	10691520	3.30273e+06	2.06155e+06	1.36713e+06	1.00435e+08	12143544	12165216	2.53584e+07	4.27105e+07	1.6025e+07	2.5168e+06	3.59683e+06	1.01185e+08	1.7058e+07
二氧化硫强度 SP	安徽省	北京市	福建省	甘肃省	广东省	广西壮族自治区	贵州省	海南省	河北省	河南省	黑龙江省	湖北省	湖南省	吉林省	江苏省	江西省	辽宁省	内蒙古自治区	宁夏回族自治区	青海省	山东省	山西省	陕西省	上海市	四川省	天津市	新疆维吾尔自治区	云南省	浙江省	重庆市
金属制品业	0.947275	2.04448	1.89185	2.80818	3.3658	4.93389	25.0589	7.15366	3.65743	4.79138	6.75766	3.2496	2.62231	6.22977	1.76287	1.35951	3.85461	0.389863	5.03487	35.9769	740.593	16.8255	1.49694	8.19001	7.18312	1.8016	6.92604	2.26894	3.36508	2.11946
通用设备制造业	1.73322	0.994897	1.97314	2.97313	6.33877	4.59484	2.53795	419.591	24.4869	4.80677	12.7436	26.8484	2.12483	5.75055	5.28276	2.6536	9.52497	1.41977	5.18209	20.8743	2981.16	5.98367	12.0934	23.2318	13.1956	1.46017	2.36784	8.02844	3.42366	0.957529
专用设备制造业	0.639809	0.773414	1.49635	2.57089	1.62199	1.56435	1.09155	1.63236	4.87822	9.35059	6.87815	16.2351	0.609741	5.29543	1.18612	2.91281	26.4355	1.65314	6.07478	6.21396	3519.98	30.663	2.13382	2.48705	10.0674	2.19616	2.08867	2.12896	1.96112	0.29676
交通运输设备制造业	0.828525	0.346528	2.21132	3.21398	3.86029	1.63363	1.90806	1.95926	3.30816	1.74533	14.9714	1.15518	0.306073	2.33259	0.977941	2.09752	1.59489	0.0977693	7.4225	1.16667	3101.69	6.31433	1.53732	2.30252	5.13805	0.615691	5.45793	7.28578	2.08486	0.710378
电子器械及器材制造业	0.386455	0.404502	1.5511	0.941961	1.40163	0.523026	0.205354	0.202757	1.79262	5.37374	5.27857	0.825372	1.03019	9.29808	0.499212	0.899081	4.98366	0.690475	2.94042	27.3372	334.003	0.311114	1.62058	1.68299	5.54729	1.03023	1.01253	1.15971	1.11542	0.362777
电子及通信设备制造业	0.181345	0.148895	0.503899	0.400379	0.895282	0.0733394	0.068785	1.24646	5.43705	2.08784	0.715588	0.0877067	0.671609	3.58747	0.36673	0.350269	2.46732	2.75136	#DIV/0!	5.64836	1111.97	1.12582	4.07476	0.570115	0.637866	0.230073	9.69503	0.153909	0.872442	0.0490523
仪器仪表及文化办公机械制造业	0.07746	0.669157	2.85585	0.661315	4.77138	0.229846	0.647698	49.7097	4.84162	1.89328	1.38048	1.55885	3.08392	4.59018	0.348035	0.688546	1.3106	7.60312	13.682	10.2116	410.093	0.630097	7.36752	0.709364	4.94363	0.816559	191.487	0.953799	1.31128	2.04237
能源强度 EP	安徽省	北京市	福建省	甘肃省	广东省	广西壮族自治区	贵州省	海南省	河北省	河南省	黑龙江省	湖北省	湖南省	吉林省	江苏省	江西省	辽宁省	内蒙古自治区	宁夏回族自治区	青海省	山东省	山西省	陕西省	上海市	四川省	天津市	新疆维吾尔自治区	云南省	浙江省	重庆市
金属制品业	548.99	1034.93	287.798	1079.08	1708.07	1424.16	6425.23	1019.38	673.781	770.394	1903.99	958.495	2238.7	954.27	1278.91	1019.07	1069.1	1229.06	1216.18	3506.18	429241	7596.34	138.797	4159.04	3923.1	478.648	1214.38	654.919	3223.18	1127.06
通用设备制造业	660.975	562.893	199.341	1461.06	1211.76	1001.84	2620.5	3253.22	486.298	519.514	2813.53	775.679	657.727	508.437	285.035	415.801	1167.84	435.991	637.605	1497	212676	1271.63	63.8595	4159.04	3923.1	727.307	874.056	1750.49	3211.5	613.142
专用设备制造业	412.867	386.939	142.983	780.129	1213.25	434.306	388.357	189.752	471.546	479.388	778.062	776.752	384.903	616.76	122.65	621.964	1285.32	588.917	1025.57	543.84	497797	1170.63	100.234	4159.04	3923.1	990.697	1155.12	591.07	3211.55	544.451
交通运输设备制造业	474.268	273.373	201.46	486.148	2140.7	429.22	634.654	299.454	371.396	678.718	2268.31	816.274	493.067	583.144	106.496	844.629	484.318	415.34	200.88	1079.86	383068	1208.62	110.175	4159.04	3923.1	81.025	2261.13	1914.26	3211.48	566.749
电子器械及器材制造业	353.493	241.561	161.747	473.365	785.739	568.152	862.029	1213.42	327.155	547.788	1026.51	786.747	468.964	842.367	68.252	639.543	802.496	543.446	358.44	2008.72	75192.9	349.112	69.0519	4159.04	3923.1	562.808	223.822	1259.78	3211.49	326.887
电子及通信设备制造业	641.997	347.344	121.786	835.107	930.145	143.028	332.771	255.22	340.554	265.099	1012.15	330.37	754.802	4710.38	65.8434	477.016	592.164	3252.16	#DIV/0!	700.38	193216	997.337	73.6667	4159.04	3923.1	359.42	10235	299.994	3211.53	269.448
仪器仪表及文化办公机械制造业	208.775	299.855	163.725	1000.31	2351.32	438.597	935.653	29.4001	173.333	409.913	505.536	460.693	495.443	429.464	57.9416	508.949	556.704	52.6532	167.265	5987.71	58445.9	124.738	389.27	4159.04	3923.1	896.522	924.412	1820.4	3211.42	317.601
	1	2	3	4	5	6	7	8	9	10	11	12	13	14	15	16	17	18	19	20	21	22	23	24	25	26	27	28	29	30
劳动强度 LP	安徽省	北京市	福建省	甘肃省	广东省	广西壮族自治区	贵州省	海南省	河北省	河南省	黑龙江省	湖北省	湖南省	吉林省	江苏省	江西省	辽宁省	内蒙古自治区	宁夏回族自治区	青海省	山东省	山西省	陕西省	上海市	四川省	天津市	新疆维吾尔自治区	云南省	浙江省	重庆市
金属制品业	1011.12	3794.11	2149.71	2779.24	2886.19	2130.1	4189.89	25271	3169.27	7769.75	3668.1	2772.66	5344.47	2474.4	995.822	10465.2	1464.74	1884.35	8324.88	12042.5	952704	13529.8	7686.66	3672.89	6282.21	1454.17	5459.13	4911.12	5811.74	4189.81
通用设备制造业	596.252	2281.48	2286.44	4923.66	6515.13	2662.86	6822.35	1.55669e+06	6379.36	4661.79	1834.23	3054.57	3799.91	1825.11	700.32	9233.11	714.352	2001.31	5524.89	10492.8	830105	7692.02	3579.98	1309.03	3401.52	1612.8	21146.9	9548.45	3358.42	3585.33
专用设备制造业	878.482	2047.39	2865.67	2737.75	6700.49	1719.23	6945.84	244241	5864.29	4152.03	2155.5	3616.78	2260.35	1333.71	1043.15	14296.5	1092.5	2384.82	8683.73	44748.3	3.54009e+06	3067.07	2968.93	3160.27	5316.03	1582.26	10292.5	4640.61	8725.61	6076.48
交通运输设备制造业	471.843	260.877	1523.43	8745.75	7212.44	343.426	1877.15	7810.56	3220	4061	1596.11	593.539	2605.09	152.303	567.502	5560.87	441.791	2732.22	111467	20035.6	1.58506e+06	6175.36	1399.8	545.507	2216.11	539.451	22190.6	2119.42	2848.71	407.74
电子器械及器材制造业	274.307	1416.05	1315.07	2535.53	1217.89	999.024	3758.95	8920.08	4275.37	4880.62	3050.78	2170.44	3454.62	2273.12	379.757	3167.17	1276.84	1514.99	5109.75	2673.33	211492	6484.6	2194.72	1530.69	5048.49	1687.87	843.92	4334.64	2285.71	2213.73
电子及通信设备制造业	645.195	527.556	695.068	5612.55	693.122	698.112	2553.56	44805.6	16906.6	4086.79	26761.9	1881.09	3171.57	9792.76	326.891	4769.44	2908.93	8292.53	#DIV/0!	38984.2	3.08414e+06	6453.13	3626.95	618.454	1631.67	742.37	218762	17298.2	4974.02	743.721
仪器仪表及文化办公机械制造业	6452.23	4319.95	11786.5	65983.3	32928.9	17675.3	55396.4	346639	83166.1	37869.3	21819.5	20285.8	26096.7	16357.8	1804.18	45891	10129.4	60181.1	33266.9	55821.1	4.41616e+06	56671.7	24276.8	9917.08	84936.2	24725.3	357844	11953.1	17148.3	14939.6
二氧化碳排放	安徽省	北京市	福建省	甘肃省	广东省	广西壮族自治区	贵州省	海南省	河北省	河南省	黑龙江省	湖北省	湖南省	吉林省	江苏省	江西省	辽宁省	内蒙古自治区	宁夏回族自治区	青海省	山东省	山西省	陕西省	上海市	四川省	天津市	新疆维吾尔自治区	云南省	浙江省	重庆市
金属制品业	0.173268	0.082811	0.185871	0.059072	1.2919	0.199335	0.487665	0.01974	0.805825	0.629874	0.129668	0.427629	0.313207	0.275349	1.17381	0.083089	0.412193	0.01388	0.023337	0.065525	1.01594	0.243541	0.035594	0.77403	0.811155	0.368636	0.058275	0.025976	0.866044	0.32352
通用设备制造业	0.537611	0.067015	0.182265	0.035303	1.07782	0.148497	0.030333	0.018796	2.68028	1.05318	0.489008	3.20702	0.356945	0.344589	5.00176	0.183824	2.08848	0.047591	0.036192	0.043634	4.69352	0.152343	0.617421	6.16046	2.75207	0.269387	0.005143	0.047275	1.52478	0.170802
专用设备制造业	0.134698	0.058053	0.110284	0.0549	0.268168	0.078306	0.012814	0.000465	0.580859	2.30027	0.224596	1.63782	0.172195	0.434232	0.753948	0.130315	3.79007	0.046502	0.026994	0.003046	1.29949	1.95788	0.131363	0.273176	1.34348	0.41299	0.009321	0.025795	0.33617	0.031234
交通运输设备制造业	0.324753	0.204134	0.306572	0.021485	0.59293	0.409371	0.082881	0.017492	0.717389	0.438981	0.660208	0.710121	0.074998	1.67499	1.14263	0.241255	0.565447	0.002401	0.00257	0.001277	2.55741	0.200244	0.200731	1.46516	1.64479	0.339597	0.011297	0.193283	1.09466	1.11423
电子器械及器材制造业	0.26056	0.043899	0.249113	0.02172	1.27494	0.045055	0.004454	0.001586	0.292779	1.12461	0.121783	0.138751	0.190357	0.447354	0.871641	0.181569	0.611351	0.030575	0.022205	0.224287	2.06397	0.009396	0.134959	0.381659	0.779513	0.181614	0.055109	0.015043	0.729906	0.104806
电子及通信设备制造业	0.051983	0.043373	0.153116	0.004171	1.43092	0.009041	0.002196	0.001939	0.224559	0.521813	0.001882	0.017012	0.135174	0.040065	0.743878	0.046973	0.132853	0.022258	0.019399	0.003178	0.471202	0.034166	0.20534	0.31999	0.277332	0.092215	0.002036	0.0005	0.262349	0.04218
仪器仪表及文化办公机械制造业	0.00222	0.023805	0.051175	0.000586	0.160521	0.001119	0.000953	0.01	0.040651	0.051066	0.004453	0.028038	0.075434	0.030689	0.127909	0.009597	0.020266	0.008475	0.01587	0.004012	0.121362	0.002177	0.055468	0.024829	0.041291	0.009826	0.024579	0.004487	0.114373	0.087431
二氧化碳排放	安徽省	北京市	福建省	甘肃省	广东省	广西壮族自治区	贵州省	海南省	河北省	河南省	黑龙江省	湖北省	湖南省	吉林省	江苏省	江西省	辽宁省	内蒙古自治区	宁夏回族自治区	青海省	山东省	山西省	陕西省	上海市	四川省	天津市	新疆维吾尔自治区	云南省	浙江省	重庆市
金属制品业	1732680	828110	1858710	590720	12918980	1.99335e+06	4876650	197400	8058250	6298740	1296680	4276290	3132070	2753490	11738080	830890	4.12193e+06	138800	233370	655250	10159400	2435410	355940	7740300	8111550	3686360	582750	259760	8660440	3.2352e+06	961321290
通用设备制造业	5.37611e+06	670150	1822650	353030	10778230	1484970	303330	187960	26802790	1.05318e+07	4890080	32070150	3569450	3445890	50017610	1.83824e+06	20884820	475910	361920	436340	46935220	1523430	6174210	61604640	27520690	2693870	51430	472750	15247780	1708020
专用设备制造业	1.34698e+06	580530	1102840	549000	2681680	783060	128140	4650	5808590	23002700	2245960	16378200	1.72195e+06	4342320	7.53948e+06	1.30315e+06	37900750	465020	269940	30460	12994900	19578790	1313630	2.73176e+06	13434810	4.1299e+06	93210	257950	3.3617e+06	312340
交通运输设备制造业	3247530	2041340	3065720	214850	5929300	4093710	828810	174920	7.17389e+06	4389810	6602080	7101210	749980	16749870	11426250	2412550	5654470	24010	25700	12770	25574090	2002440	2007310	14651600	1.64479e+07	3395970	112970	1932830	10946590	11142270
电子器械及器材制造业	2605600	438990	2491130	217200	1.27494e+07	450550	44540	15860	2927790	11246110	1217830	1.38751e+06	1903570	4473540	8716410	1815690	6113510	305750	222050	2242870	20639650	93960	1349590	3.81659e+06	7795130	1816140	551090	150430	7.29906e+06	1048060
电子及通信设备制造业	519830	433730	1531160	41710	1.43092e+07	90410	21960	19390	2245590	5218130	18820	170120	1351740	400650	7438780	469730	1328530	222580	193990	31780	4712020	341660	2053400	3199900	2773320	922150	20360	5000	2623490	421800
仪器仪表及文化办公机械制造业	22200	238050	511750	5860	1605210	11190	9530	100000	406510	510660	44530	280380	754340	306890	1279090	95970	202660	84750	158700	40120	1213620	21770	554680	248290	412910	98260	245790	44870	1143730	874310
二氧化碳排放 强度CP	安徽省	北京市	福建省	甘肃省	广东省	广西壮族自治区	贵州省	海南省	河北省	河南省	黑龙江省	湖北省	湖南省	吉林省	江苏省	江西省	辽宁省	内蒙古自治区	宁夏回族自治区	青海省	山东省	山西省	陕西省	上海市	四川省	天津市	新疆维吾尔自治区	云南省	浙江省	重庆市
金属制品业	1448.51	2640.28	1696.9	4609.07	3800.84	5571.62	29750.9	16923.9	2973.6	3895.54	8285.37	3579.78	3173.38	8088.77	1963.88	1461.15	4079.42	572.079	5835.25	41695.6	696173	19601.8	1624.7	8098.82	8619.06	2416.52	9131.36	2562.19	3593.41	5740.42
通用设备制造业	2650.32	1284.82	1769.81	4879.84	7158.08	5188.75	3013.18	992655	19908.6	3908.05	15624.6	29576.3	2571.35	7466.55	5885.13	2852.02	10080.5	2083.26	6005.83	24192.7	2.80236e+06	6971	13125.6	22973.1	15833.4	1958.56	3121.72	9066.14	3655.97	2593.41
专用设备制造业	978.351	998.799	1342.16	4219.62	1831.64	1766.55	1295.94	3853.04	3966.14	7602.32	8433.12	17884.6	737.875	6875.61	1321.37	3130.6	27977.3	2425.67	7040.6	7202.33	3.30886e+06	35722.5	2315.96	2459.36	12079.9	2945.76	2753.67	2404.19	2094.19	803.764
交通运输设备制造业	1266.93	447.512	1983.44	5275.19	4359.26	1844.79	2265.32	4635.03	2689.64	1419.01	18356.1	1272.55	370.389	3028.65	1089.45	2254.35	1687.9	143.487	8604.34	1351.95	2.91566e+06	7356.21	1668.54	2276.89	6165.18	825.839	7195.5	8227.5	2226.33	1924
电子器械及器材制造业	590.942	522.379	1391.26	1546.09	1582.8	590.63	243.776	479.958	1457.46	4369.02	6471.95	909.237	1246.68	12072.7	556.135	966.308	5274.31	1013.16	3407.9	31682.8	313970	362.459	1758.89	1664.25	6656.23	1381.87	1334.91	1309.62	1191.1	982.56
电子及通信设备制造业	277.302	192.283	451.973	657.214	1011	82.8205	81.6496	2947.42	4420.49	1697.48	877.353	96.6177	812.742	4658.01	408.547	376.46	2611.22	4037.17	#DIV/0!	6546.49	1.04528e+06	1311.59	4422.55	563.767	765.379	308.604	12784.4	173.712	931.64	132.851
仪器仪表及文化办公机械制造业	118.431	864.172	2561.57	1085.52	5388.09	259.533	768.687	117600	3936.41	1539.31	1692.53	1717.24	3731.97	5959.89	387.72	740.058	1387.05	11155.9	15857.2	11833.8	385495	733.934	7996.36	701.453	5931.87	1095.21	252457	1077.2	1400.25	5531.61
优化后Y	Y	核算L（人）	原L（人）	核算L（万人）	原M	原Y	现M	原K	核算K	优化的L
金属制品业	1150.48	1.16327e+06	1209481	116.327	817.487	1196.18	786.253	319.583	307.373	1.07011e+06
通用设备制造业	2000.47	1.19279e+06	1209481	119.279	1353.45	2028.47	1334.77	629.736	621.043	1.09726e+06
专用设备制造业	1714.65	1.50629e+06	1209481	150.629	913.019	1376.79	1137.08	387.953	483.157	1.38566e+06
交通运输设备制造业	3052.83	1.44045e+06	1209481	144.045	1783.21	2563.31	2123.74	881.933	1050.35	1.3251e+06
电子器械及器材制造业	8047.57	2.2075e+06	1209481	220.75	2974.26	4409.23	5428.52	1178.06	2150.15	2.03072e+06
电子及通信设备制造业	2894.16	1.86729e+06	1209481	186.729	1244.12	1874.6	1920.77	724.471	1118.5	1.71776e+06
仪器仪表及文化办公机械制造业	18.6462	120310	1209481	12.031	115.251	187.452	11.4642	55.7006	5.54066	110675
	161.004	610868	1190000	61.0868	183.136	313.644	94.0099	128.43	65.9274	652983
	477.085	1.08846e+06	1190000	108.846	295.76	521.592	270.524	186.273	170.379	1.1635e+06
	421.39	862748	1190000	86.2748	320.597	581.228	232.433	180.636	130.96	922229
	7582.86	1.9782e+06	1190000	197.82	2812.81	4561.53	4675.87	1140.07	1895.19	2.11458e+06
	899.334	1.2735e+06	1190000	127.35	531.224	840.367	568.499	133.007	142.339	1.3613e+06
	4223.89	2.22834e+06	1190000	222.834	1551.46	2255.69	2905.2	814.101	1524.45	2.38197e+06
	0.000583537	2.52085	1190000	0.000252085	145.141	275.466	0.000307461	74.5018	0.000157822	2.69465
	1055.54	2.26909e+06	2354700	226.909	700.49	1095.36	675.023	214.35	206.557	2.30442e+06
	926.215	2.11774e+06	2354700	211.774	647.104	1029.85	581.983	265.48	238.763	2.15071e+06
	706.244	2.02386e+06	2354700	202.386	545.844	821.692	469.152	188.724	162.208	2.05537e+06
	1425.75	2.17203e+06	2354700	217.203	1002.88	1545.66	925.074	379.273	349.849	2.20584e+06
	1736.84	2.28407e+06	2354700	228.407	1097.54	1790.55	1064.62	343.148	332.855	2.31963e+06
	4784.44	3.32551e+06	2354700	332.551	2273.17	3387.72	3210.37	648.402	915.73	3.37729e+06
	161.041	1.89811e+06	2354700	189.811	120.66	199.78	97.2633	47.1055	37.9715	1.92766e+06
	0.00338177	9.39873	356200	0.000939873	67.1368	128.165	0.00177148	30.7521	0.000811429	9.26477
	0.00728214	35.8548	356200	0.00358548	38.8345	72.3446	0.00390904	33.0995	0.00333176	35.3437
	0.0970306	265.646	356200	0.0265646	68.8171	130.107	0.0513223	62.2108	0.0463954	261.86
	23.2316	203178	356200	20.3178	21.6028	40.7284	12.3223	10.7225	6.11615	200282
	186.799	473635	356200	47.3635	74.4631	140.483	99.0128	34.3253	45.642	466884
	240.072	1.34742e+06	356200	134.742	32.9824	63.4649	124.764	47.1065	178.192	1.32821e+06
	6.43364	424513	356200	42.4513	2.89585	5.39834	3.45122	4.47063	5.32802	418462
	5826.05	1.68151e+07	9810100	1681.51	2321.7	3398.98	3979.53	483.971	829.554	2.22513e+07
	3620.48	2.35879e+07	9810100	2358.79	1013.1	1505.74	2435.95	238.764	574.095	2.22054e+07
	2486.12	1.66583e+07	9810100	1665.83	923.852	1464.09	1568.77	244.251	414.755	2.24218e+07
	7274.67	5.24682e+07	9810100	5246.82	973.214	1360.16	5205.12	272.398	1456.89	2.26044e+07
	12565.1	1.5303e+07	9810100	1530.3	5515.72	8054.96	8604.07	940.31	1466.81	2.26092e+07
	31970.3	2.21593e+07	9810100	2215.93	9223.56	14153.5	20834.4	1081.41	2442.73	2.332e+07
	862.062	2.83867e+07	9810100	2838.67	188.763	297.918	546.207	38.603	111.702	2.22393e+07
	185.68	395517	762085	39.5517	228.887	357.769	118.791	67.2603	34.9077	114659
	1.14781	3056.46	762085	0.305646	183.079	286.191	0.734268	106.196	0.425917	886.059
	0.00110862	1.90597	762085	0.000190597	284.864	443.272	0.000712441	101.823	0.000254657	0.552534
	2622.4	900602	762085	90.0602	1416.66	2219.06	1674.16	495.175	585.179	261082
	0.00277588	2.77317	762085	0.000277317	493.608	762.829	0.0017962	145.756	0.000530394	0.803934
	7488.69	5.22794e+06	762085	522.794	712.611	1091.64	4888.55	108.257	742.652	1.51557e+06
	8.32e-05	1.47058	762085	0.000147058	27.8468	43.1159	5.37355e-05	10.5472	2.03527e-05	0.426379
	143.616	601733	686791	60.1733	110.272	163.916	96.615	124.249	108.861	323402
	61.8928	422255	686791	42.2255	60.9536	100.668	37.4757	83.997	51.6433	226942
	0.00335134	23.2779	686791	0.00232779	54.763	98.878	0.00185612	105.016	0.00355939	12.5108
	437.61	821461	686791	82.1461	274.48	365.869	328.301	483.927	578.818	441496
	198.371	745666	686791	74.5666	126.532	182.708	137.379	137.611	149.408	400760
	1013.81	2.58882e+06	686791	258.882	181.612	268.954	684.577	436.738	1646.26	1.39136e+06
	9.5793	530659	686791	53.0659	7.74202	12.3978	5.98198	16.9882	13.1262	285203
	73.2175	1.85028e+06	294760	185.028	14.4779	11.664	90.8815	9.65533	60.6089	1.00676e+06
	2.51e-05	39.0728	294760	0.00390728	0.20815	0.189351	2.7592e-05	1.16359	0.000154244	21.2749
	1.62724	397440	294760	39.744	1.43663	1.20684	1.93708	0.908806	1.22539	216252
	88.8799	694202	294760	69.4202	47.0357	37.7387	110.776	42.0809	99.1066	377723
	76.2406	680072	294760	68.0072	41.5029	33.0446	95.7556	34.9925	80.735	370035
	2.31961	103932	294760	10.3932	7.84527	6.57864	2.76622	3.35045	1.18136	56550.4
	0.540745	187443	294760	18.7443	0.780448	0.850338	0.496301	0.0907177	0.057689	101990
	2648.24	8.393e+06	8588500	839.3	1630.76	2709.93	1593.64	1015.52	992.407	8.29335e+06
	1324.83	8.4516e+06	8588500	845.16	804.711	1346.29	791.884	464.802	457.394	8.35126e+06
	1417.12	8.31041e+06	8588500	831.041	871.69	1464.54	843.465	700.608	677.923	8.21175e+06
	2608.83	8.40044e+06	8588500	840.044	1576.23	2667.23	1541.72	788.965	771.69	8.30071e+06
	2007.69	8.58363e+06	8588500	858.363	1211.59	2008.83	1210.9	634.305	633.945	8.48172e+06
	495.737	8.38124e+06	8588500	838.124	301.568	507.996	294.29	287.731	280.787	8.28173e+06
	103.235	8.58562e+06	8588500	858.562	60.2396	103.269	60.2195	36.6661	36.6538	8.48369e+06
	1870.06	1.45299e+07	12563000	1452.99	1107.11	1616.91	1280.44	1076.19	1244.68	1.22609e+07
	3110.2	1.44991e+07	12563000	1449.91	1877.79	2694.89	2167.18	1771.67	2044.71	1.22349e+07
	3497.17	1.45204e+07	12563000	1452.04	2142.34	3025.75	2476.12	2146.64	2481.09	1.22528e+07
	3675.81	1.49275e+07	12563000	1492.75	2210.53	3093.58	2626.58	2100.61	2495.96	1.25964e+07
	2964.14	1.44668e+07	12563000	1446.68	1735.56	2574.06	1998.57	1846.93	2126.82	1.22077e+07
	3633.23	1.48482e+07	12563000	1484.82	2766.54	3074.05	3269.78	2383.76	2817.37	1.25295e+07
	390.433	1.47854e+07	12563000	1478.54	221.688	331.746	260.905	290.211	341.55	1.24765e+07
	98.1603	360062	574066	36.0062	103.832	156.502	65.1248	64.0697	40.1854	325591
	265.792	487525	574066	48.7525	208.218	312.974	176.829	153.593	130.439	440852
	186.764	402571	574066	40.2571	170.194	266.326	119.351	199.619	139.985	364031
	331.589	529252	574066	52.9252	237.876	359.666	219.307	300.216	276.78	478584
	142.813	435690	574066	43.569	124.615	188.17	94.577	100.068	75.9472	393979
	45.1232	1.20758e+06	574066	120.758	14.0159	21.4509	29.4834	8.93232	18.7897	1.09197e+06
	53.3013	1.16301e+06	574066	116.301	17.3455	26.3098	35.1404	15.0814	30.5536	1.05167e+06
	1223.09	3.39122e+06	3312131	339.122	686.549	1194.57	702.943	438.002	448.461	3.04313e+06
	1168.94	3.57062e+06	3312131	357.062	622.248	1084.32	670.81	467.682	504.181	3.20411e+06
	959.528	3.4704e+06	3312131	347.04	525.774	915.769	550.897	431.18	451.783	3.11418e+06
	6463.19	3.83615e+06	3312131	383.615	3080.51	5580.31	3567.89	2028.55	2349.49	3.44239e+06
	1846.11	4.00689e+06	3312131	400.689	874.803	1526.02	1058.3	458.594	554.789	3.5956e+06
	2578.26	4.84993e+06	3312131	484.993	1026.11	1760.75	1502.52	486.426	712.271	4.35211e+06
	172.29	3.49503e+06	3312131	349.503	93.3585	163.274	98.5139	69.9613	73.8247	3.13629e+06
	1067.08	5.703e+06	5274900	570.3	615.32	986.983	665.258	215.691	233.196	5.11762e+06
	1519.66	5.77459e+06	5274900	577.459	871.227	1388.16	953.758	331.505	362.908	5.18186e+06
	2845.41	6.43164e+06	5274900	643.164	1467.36	2333.66	1789.13	631.384	769.84	5.77146e+06
	2497.91	6.50727e+06	5274900	650.727	1263.76	2024.85	1559.01	692.688	854.521	5.83933e+06
	1769.97	6.11457e+06	5274900	611.457	957.865	1526.91	1110.34	343.776	398.499	5.48694e+06
	1944.76	6.16793e+06	5274900	616.793	1038.43	1663.18	1214.24	366.234	428.237	5.53482e+06
	220.935	5.76566e+06	5274900	576.566	124.747	202.129	136.354	57.3944	62.7342	5.17384e+06
	272.914	675297	842307	67.5297	194.097	340.409	155.612	227.127	182.093	636813
	401.863	733444	842307	73.3444	263.087	461.51	229.085	331.479	288.638	691646
	580.866	774705	842307	77.4705	360.621	631.554	331.678	424.706	390.62	730556
	5742	874521	842307	87.4521	3016.66	5530.48	3132.04	2021.81	2099.14	824684
	322.85	733877	842307	73.3877	211.594	370.551	184.356	230.644	200.953	692054
	114.728	1.1235e+06	842307	112.35	49.0603	86.0132	65.4385	69.3142	92.454	1.05947e+06
	73.2033	1.19745e+06	842307	119.745	29.4077	51.4926	41.8068	28.3314	40.2768	1.12921e+06
	6070.42	6.04506e+06	5952000	604.506	3974.45	5976.97	4036.59	1080.35	1097.25	5.82463e+06
	8673.5	6.07422e+06	5952000	607.422	5649.84	8498.98	5765.86	1866.58	1904.91	5.85273e+06
	5930.69	6.18657e+06	5952000	618.657	3787.08	5705.82	3936.33	1122.61	1166.85	5.96099e+06
	11244	6.38102e+06	5952000	638.102	6962.67	10488.1	7464.54	2055.84	2204.03	6.14834e+06
	18985.4	7.20983e+06	5952000	720.983	10439.7	15673.2	12645.9	2374.66	2876.49	6.94693e+06
	24015.1	7.85034e+06	5952000	785.034	12460.8	18207.9	16435	3273.52	4317.58	7.56408e+06
	2703.38	4.87739e+06	5952000	487.739	2187.51	3299	1792.56	585.563	479.841	4.69954e+06
	152.106	1.59183e+06	5951100	159.183	391.397	568.654	104.693	223.719	59.8413	5.47865e+06
	172.872	1.59615e+06	5951100	159.615	445.831	644.539	119.576	346.136	92.8372	5.32995e+06
	121.086	1.73111e+06	5951100	173.111	279.376	416.262	81.2674	217.811	63.3588	5.39186e+06
	275.019	1.52934e+06	5951100	152.934	729.776	1070.17	187.542	892.012	229.234	5.19838e+06
	497.047	1.57423e+06	5951100	157.423	1297.48	1879	343.22	1219.11	322.488	5.41031e+06
	295.433	1.40905e+06	5951100	140.905	832.493	1247.76	197.111	710.651	168.262	4.15571e+06
	42.407	1.9461e+06	5951100	194.61	85.1945	129.679	27.8599	91.5974	29.9537	5.59727e+06
	1045.27	1.53105e+06	1480000	153.105	675.982	1010.42	699.3	492.681	509.676	1.34865e+06
	2258.63	1.61346e+06	1480000	161.346	1381.1	2071.81	1505.64	1104.05	1203.6	1.42124e+06
	1498.15	1.63673e+06	1480000	163.673	916.915	1354.7	1014.01	781.805	864.595	1.44173e+06
	3911.7	1.72815e+06	1480000	172.815	2209.16	3350	2579.58	1553.96	1814.51	1.52227e+06
	1200.74	1.53316e+06	1480000	153.316	777.364	1159.11	805.286	606.702	628.495	1.3505e+06
	602.633	1.75302e+06	1480000	175.302	343.861	508.778	407.293	286.798	339.704	1.54417e+06
	156.896	1.58927e+06	1480000	158.927	96.9829	146.109	104.143	69.7175	74.8649	1.39993e+06
	0.138807	261.562	457189	0.0261562	146.487	242.624	0.0838063	39.4301	0.0225583	223.619
	1229.81	2.46123e+06	457189	246.123	138.084	228.445	743.363	59.2141	318.773	2.1042e+06
	145.484	346953	457189	34.6953	115.749	191.708	87.8404	102.566	77.8356	296623
	75.1883	205431	457189	20.5431	101.867	167.333	45.7722	112.793	50.6816	175630
	129.151	195662	457189	19.5662	180.486	301.778	77.2423	73.7883	31.579	167279
	10.1014	83765.7	457189	8.37657	33.6952	55.1327	6.17359	29.265	5.3619	71614.4
	5.51017	331608	457189	33.1608	4.69276	7.59688	3.40375	0.1712	0.124175	283504
	43.4439	361665	332938	36.1665	26.979	39.9931	29.3068	16.3568	17.7682	326388
	83.1019	459129	332938	45.9129	43.8451	60.2614	60.4634	36.6744	50.5749	414345
	11.6524	101186	332938	10.1186	25.028	38.3405	7.60646	15.3663	4.6701	91315.9
	3.90755	435565	332938	43.5565	0.722737	2.98686	0.945517	0.741557	0.970139	393079
	52.3201	267343	332938	26.7343	32.5537	65.1573	26.14	18.9573	15.2223	241266
	11571.3	3.84943e+08	332938	33.2938	5.41421	10.0081	6259.91	2.07365	2397.56	467319
	1.53e-07	0.0018425	189249	18.9249	9.24081	15.7151	8.99673e-08	11.6967	1.13877e-07	0.00181926
	0.000753421	7.90551	189249	18.9249	10.5374	18.0361	0.000440178	18.2927	0.00076414	7.82445
	13.3132	595743	189249	18.9249	1.60392	4.22919	5.04904	1.56589	4.9293	589634
	30.0024	601115	189249	18.9249	-7.00433	9.44565	-22.248	4.22259	13.4123	594952
	38.9406	104101	189249	18.9249	39.2394	70.7914	21.5846	90.7982	49.9457	103034
	2.05782	80222.6	189249	18.9249	1.52431	4.85451	0.646156	1.10369	0.467855	79400
	0.000259809	14.5028	189249	18.9249	2.2834	3.39028	0.000174985	5.40873	0.00041449	14.3541
	5726.85	5.45599e+09	13903000	1390.3	9.32845	14.5932	3660.79	12.5209	4913.59	1.37998e+07
	8202.77	6.80916e+09	13903000	1390.3	10.6466	16.7485	5214.29	19.1079	9358.29	1.37071e+07
	6232.11	2.20622e+10	13903000	1390.3	1.62871	3.9273	2584.54	1.67338	2655.43	1.3733e+07
	8522.47	1.35086e+10	13903000	1390.3	0.652864	8.77129	634.344	4.40197	4277.09	1.36876e+07
	6444.4	1.36294e+09	13903000	1390.3	39.646	65.7376	3886.59	100.063	9809.38	1.36556e+07
	5618.62	1.73286e+10	13903000	1390.3	1.5482	4.50791	1929.67	1.17791	1468.13	1.4182e+07
	862.718	3.8099e+09	13903000	1390.3	2.31516	3.14821	634.434	5.90055	1616.96	1.36832e+07
	80.8616	1.09404e+06	1681000	168.1	76.3208	124.244	49.6717	52.2697	34.0186	1.20481e+06
	105.754	813460	1681000	168.1	150.511	218.538	72.8345	61.3141	29.6708	1.33443e+06
	197.139	604638	1681000	168.1	408.441	548.081	146.912	135.643	48.7893	1.58072e+06
	159.771	986643	1681000	168.1	182.245	272.211	106.966	119.745	70.2831	1.17321e+06
	207.947	1.34846e+06	1681000	168.1	182.965	259.229	146.77	67.9594	54.5153	2.042e+06
	835.423	5.3911e+06	1681000	168.1	18.8787	260.494	60.5456	262.249	841.052	2.20703e+06
	25.3494	1.43659e+06	1681000	168.1	18.9572	29.6621	16.2009	6.01567	5.14102	1.84825e+06
	235.782	1.81237e+06	1684000	168.4	128.33	219.081	138.113	190.116	204.609	1.67961e+06
	1535.19	5.49596e+06	1684000	168.4	275.455	470.393	898.984	210.693	687.625	1.68678e+06
	568.134	1.68675e+06	1684000	168.4	333.717	567.208	334.261	303.786	304.282	1.56319e+06
	1461.53	2.04585e+06	1684000	168.4	710.848	1203.03	863.59	406.324	493.632	1.89598e+06
	834.207	1.83085e+06	1684000	168.4	453.84	767.295	493.418	373.758	406.352	1.69673e+06
	437.246	1.58587e+06	1684000	168.4	278.057	464.302	261.854	586.043	551.892	1.46969e+06
	63.0853	1.53151e+06	1684000	168.4	40.4887	69.3666	36.8224	28.5754	25.9879	1.41932e+06
	882.641	3.24185e+06	3.5103e+06	351.03	856.657	955.731	791.144	948.537	875.997	3.45654e+06
	2480.2	3.24667e+06	3.5103e+06	351.03	2406.24	2681.6	2225.53	3280.18	3033.84	3.46168e+06
	1162.74	3.67456e+06	3.5103e+06	351.03	997.343	1110.76	1044.01	1498.2	1568.31	3.9179e+06
	2074.68	1.13176e+06	3.5103e+06	351.03	5543.24	6434.93	1787.2	6917.39	2230.24	1.2067e+06
	2213.73	3.38853e+06	3.5103e+06	351.03	2074.75	2293.28	2002.78	2166.81	2091.65	3.61294e+06
	5389.59	3.33321e+06	3.5103e+06	351.03	5266.78	5675.93	5001.09	3668.53	3483.46	3.55395e+06
	432.774	4.29186e+06	3.5103e+06	351.03	319.027	353.965	390.058	364.898	446.141	4.57608e+06
	1015.94	6.38233e+06	5912300	591.23	532.926	941.117	575.293	242.711	262.007	5.58263e+06
	1918.27	6.52502e+06	5912300	591.23	972.436	1738.14	1073.21	588.007	648.945	5.70744e+06
	1199.52	6.37671e+06	5912300	591.23	633.076	1112.17	682.804	392.74	423.589	5.57771e+06
	2955.83	6.55045e+06	5912300	591.23	1517.01	2667.87	1680.75	903.479	1001	5.72969e+06
	1278.19	6.45292e+06	5912300	591.23	662.475	1171.1	723.052	232.487	253.746	5.64438e+06
	4179.47	6.81952e+06	5912300	591.23	2122.44	3623.46	2448.12	411.187	474.282	5.96504e+06
	78.8068	6.69355e+06	5912300	591.23	39.3271	69.6087	44.5238	658.11	745.072	5.85486e+06
	1248.84	1.81602e+06	2218300	221.83	873.122	1525.48	714.786	238.075	194.902	2.08164e+06
	1109.54	1.78946e+06	2218300	221.83	789.002	1375.43	636.474	228.46	184.294	2.05119e+06
	1120.99	1.7737e+06	2218300	221.83	799.596	1401.98	639.339	300.404	240.196	2.03313e+06
	4585.66	2.47374e+06	2218300	221.83	2316.08	4112.15	2582.78	566.15	631.343	2.83555e+06
	1124.06	1.89727e+06	2218300	221.83	755.135	1314.26	645.852	193.833	165.781	2.17477e+06
	3685.12	2.73572e+06	2218300	221.83	1724.59	2988.13	2126.85	264.048	325.637	3.13585e+06
	60.4364	1.49431e+06	2218300	221.83	51.1724	89.7179	34.4711	16.7055	11.2533	1.71287e+06
	8.40621	45890.7	348394	34.8394	48.7594	63.8185	6.42262	28.7069	3.78129	36281.1
	19.8657	420098	348394	34.8394	12.9156	16.4749	15.5738	8.96463	10.8097	332129
	0.932911	9601.98	348394	34.8394	25.4507	33.8493	0.70144	24.0412	0.662593	7591.32
	24.796	550237	348394	34.8394	16.0505	15.7001	25.3494	19.4777	30.7622	435017
	1540.32	1.29991e+06	348394	34.8394	325.543	412.828	1214.65	59.5713	222.269	1.0277e+06
	2.58884	566340	348394	34.8394	1.54264	1.59257	2.50768	6.14883	9.99538	447748
	0.265039	94842.7	348394	34.8394	0.748704	0.973592	0.203818	0.125985	0.0342966	74982.6
	131.777	647170	497900	49.79	71.1931	101.382	92.5368	105.968	137.737	618860
	18.3952	175646	497900	49.79	18.1521	52.1446	6.40359	73.4994	25.9286	167962
	96.1883	446373	497900	49.79	79.7039	107.292	71.4554	86.0016	77.1014	426846
	152.599	323420	497900	49.79	175.032	234.923	113.695	212.891	138.287	309272
	171.722	744352	497900	49.79	86.1938	114.865	128.858	134.533	201.125	711790
	36.3723	629176	497900	49.79	19.2026	28.7833	24.2656	54.9329	69.4165	601653
	53.8375	643525	497900	49.79	37.0254	41.6545	47.8545	57.3219	74.0874	615374
	2449.51	1.42359e+07	14006800	1400.68	1639.58	2410.09	1666.4	689.862	701.145	1.37906e+07
	4220.3	1.41735e+07	14006800	1400.68	2812.92	4170.66	2846.4	1428.75	1445.76	1.37802e+07
	1644.92	1.43529e+07	14006800	1400.68	1082.81	1605.25	1109.57	579.098	593.409	1.39544e+07
	5017.46	1.42933e+07	14006800	1400.68	3359.86	4916.89	3428.58	1691.1	1725.69	1.38967e+07
	6309.5	1.44217e+07	14006800	1400.68	4169.52	6128	4293.02	1480.51	1524.36	1.40215e+07
	2905.45	1.44518e+07	14006800	1400.68	1907.78	2815.99	1968.38	785.63	810.587	1.40506e+07
	830.425	1.42403e+07	14006800	1400.68	549.245	816.806	558.403	250.517	254.694	1.38455e+07
	471.258	1.97448e+06	2361300	236.13	349.808	563.582	292.503	165.727	138.578	1.88606e+06
	631.428	2.26387e+06	2361300	236.13	410.587	658.601	393.646	194.14	186.13	2.1625e+06
	399.027	2.42468e+06	2361300	236.13	238.632	388.596	245.037	117.319	120.468	2.3161e+06
	6816.4	2.77932e+06	2361300	236.13	3595.28	5791.19	4231.76	1718.24	2022.43	2.65486e+06
	1191.87	2.63848e+06	2361300	236.13	666.693	1066.66	744.954	175.055	195.604	2.52033e+06
	5396.7	4.01364e+06	2361300	236.13	2043.36	3174.98	3473.22	580.606	986.891	3.83391e+06
	118.024	1.76322e+06	2361300	236.13	97.8344	158.057	73.0544	40.3826	30.1543	1.68426e+06
								101094	145584

## Sheet: EP
505.026
608.042
379.803
436.288
325.184
590.584
192.056
1106.28
601.7
413.616
292.22
258.215
371.291
320.528
292.279
202.444
145.209
204.596
164.265
123.682
166.274
1063.7
1440.24
769.009
479.218
466.618
823.204
986.049
991.515
500.409
716.354
404.567
509.245
429.398
808.08
1201.2
845.005
366.315
362.026
479.208
120.637
369.935
5582.23
2276.69
337.404
551.387
748.93
289.111
812.894
554.656
1770.11
103.246
162.937
660.237
138.868
15.9969
665.782
480.524
465.948
366.987
323.271
336.51
171.275
650.087
438.385
404.526
572.728
462.244
223.7
345.9
1721.71
2544.17
703.575
2051.15
928.234
915.251
457.139
860.11
696.059
697.022
732.487
705.991
296.459
413.405
2008.91
590.215
345.394
442.456
420.827
677.325
444.588
899.887
479.462
581.612
549.911
794.362
4441.94
404.989
1232.28
274.642
118.178
102.613
65.7633
63.4425
55.8289
3868.32
1531.35
2136.58
3166.42
2424.17
1551.64
1614.45
941.731
1028.71
1132.19
426.618
706.889
521.616
490.38
1050.77
372.745
503.487
355.09
464.612
2780.39
45.0151
1097.55
575.412
925.538
181.285
323.477
0
150.95
3470.23
1481.65
538.264
1068.79
1988.12
693.198
5926.32
1085.67
428.125
309.862
388.144
753.373
158.131
209.907
8365.46
2086.03
3060.41
1437.17
528.669
408.294
160.482
128.63
59.1815
92.8914
102.104
63.9935
68.2702
360.754
4434.47
4434.47
4434.47
4434.47
4434.47
4434.47
4434.47
3431.54
3431.54
3431.54
3431.54
3431.54
3431.54
3431.54
548.656
833.685
1135.6
92.8758
645.125
411.989
1027.65
960.089
691.028
913.237
1787.65
176.953
8091.82
730.84
626.269
1673.92
565.214
1830.52
1204.67
286.871
1740.77
3122.37
3122.37
3122.37
3122.37
3122.37
3122.37
3122.37
1076.59
585.685
520.07
541.37
312.249
257.382
303.378
242742

## Sheet: EP写进公式
ceq(1)=x(1)*	548.99	-x(210);		548.99
ceq(2)=x(2)*	660.975	-x(211);		660.975
ceq(3)=x(3)*	412.867	-x(212);		412.867
ceq(4)=x(4)*	474.268	-x(213);		474.268
ceq(5)=x(5)*	353.493	-x(214);		353.493
ceq(6)=x(6)*	641.997	-x(215);		641.997
ceq(7)=x(7)*	208.775	-x(216);		208.775
ceq(8)=x(8)*	1034.93	-x(217);		1034.93
ceq(9)=x(9)*	562.893	-x(218);		562.893
ceq(10)=x(10)*	386.939	-x(219);		386.939
ceq(11)=x(11)*	273.373	-x(220);		273.373
ceq(12)=x(12)*	241.561	-x(221);		241.561
ceq(13)=x(13)*	347.344	-x(222);		347.344
ceq(14)=x(14)*	299.855	-x(223);		299.855
ceq(15)=x(15)*	287.798	-x(224);		287.798
ceq(16)=x(16)*	199.341	-x(225);		199.341
ceq(17)=x(17)*	142.983	-x(226);		142.983
ceq(18)=x(18)*	201.46	-x(227);		201.46
ceq(19)=x(19)*	161.747	-x(228);		161.747
ceq(20)=x(20)*	121.786	-x(229);		121.786
ceq(21)=x(21)*	163.725	-x(230);		163.725
ceq(22)=x(22)*	1079.08	-x(231);		1079.08
ceq(23)=x(23)*	1461.06	-x(232);		1461.06
ceq(24)=x(24)*	780.129	-x(233);		780.129
ceq(25)=x(25)*	486.148	-x(234);		486.148
ceq(26)=x(26)*	473.365	-x(235);		473.365
ceq(27)=x(27)*	835.107	-x(236);		835.107
ceq(28)=x(28)*	1000.31	-x(237);		1000.31
ceq(29)=x(29)*	1708.07	-x(238);		1708.07
ceq(30)=x(30)*	1211.76	-x(239);		1211.76
ceq(31)=x(31)*	1213.25	-x(240);		1213.25
ceq(32)=x(32)*	2140.7	-x(241);		2140.7
ceq(33)=x(33)*	785.739	-x(242);		785.739
ceq(34)=x(34)*	930.145	-x(243);		930.145
ceq(35)=x(35)*	2351.32	-x(244);		2351.32
ceq(36)=x(36)*	1424.16	-x(245);		1424.16
ceq(37)=x(37)*	1001.84	-x(246);		1001.84
ceq(38)=x(38)*	434.306	-x(247);		434.306
ceq(39)=x(39)*	429.22	-x(248);		429.22
ceq(40)=x(40)*	568.152	-x(249);		568.152
ceq(41)=x(41)*	143.028	-x(250);		143.028
ceq(42)=x(42)*	438.597	-x(251);		438.597
ceq(43)=x(43)*	6425.23	-x(252);		6425.23
ceq(44)=x(44)*	2620.5	-x(253);		2620.5
ceq(45)=x(45)*	388.357	-x(254);		388.357
ceq(46)=x(46)*	634.654	-x(255);		634.654
ceq(47)=x(47)*	862.029	-x(256);		862.029
ceq(48)=x(48)*	332.771	-x(257);		332.771
ceq(49)=x(49)*	935.653	-x(258);		935.653
ceq(50)=x(50)*	1019.38	-x(259);		1019.38
ceq(51)=x(51)*	3253.22	-x(260);		3253.22
ceq(52)=x(52)*	189.752	-x(261);		189.752
ceq(53)=x(53)*	299.454	-x(262);		299.454
ceq(54)=x(54)*	1213.42	-x(263);		1213.42
ceq(55)=x(55)*	255.22	-x(264);		255.22
ceq(56)=x(56)*	29.4001	-x(265);		29.4001
ceq(57)=x(57)*	673.781	-x(266);		673.781
ceq(58)=x(58)*	486.298	-x(267);		486.298
ceq(59)=x(59)*	471.546	-x(268);		471.546
ceq(60)=x(60)*	371.396	-x(269);		371.396
ceq(61)=x(61)*	327.155	-x(270);		327.155
ceq(62)=x(62)*	340.554	-x(271);		340.554
ceq(63)=x(63)*	173.333	-x(272);		173.333
ceq(64)=x(64)*	770.394	-x(273);		770.394
ceq(65)=x(65)*	519.514	-x(274);		519.514
ceq(66)=x(66)*	479.388	-x(275);		479.388
ceq(67)=x(67)*	678.718	-x(276);		678.718
ceq(68)=x(68)*	547.788	-x(277);		547.788
ceq(69)=x(69)*	265.099	-x(278);		265.099
ceq(70)=x(70)*	409.913	-x(279);		409.913
ceq(71)=x(71)*	1903.99	-x(280);		1903.99
ceq(72)=x(72)*	2813.53	-x(281);		2813.53
ceq(73)=x(73)*	778.062	-x(282);		778.062
ceq(74)=x(74)*	2268.31	-x(283);		2268.31
ceq(75)=x(75)*	1026.51	-x(284);		1026.51
ceq(76)=x(76)*	1012.15	-x(285);		1012.15
ceq(77)=x(77)*	505.536	-x(286);		505.536
ceq(78)=x(78)*	958.495	-x(287);		958.495
ceq(79)=x(79)*	775.679	-x(288);		775.679
ceq(80)=x(80)*	776.752	-x(289);		776.752
ceq(81)=x(81)*	816.274	-x(290);		816.274
ceq(82)=x(82)*	786.747	-x(291);		786.747
ceq(83)=x(83)*	330.37	-x(292);		330.37
ceq(84)=x(84)*	460.693	-x(293);		460.693
ceq(85)=x(85)*	2238.7	-x(294);		2238.7
ceq(86)=x(86)*	657.727	-x(295);		657.727
ceq(87)=x(87)*	384.903	-x(296);		384.903
ceq(88)=x(88)*	493.067	-x(297);		493.067
ceq(89)=x(89)*	468.964	-x(298);		468.964
ceq(90)=x(90)*	754.802	-x(299);		754.802
ceq(91)=x(91)*	495.443	-x(300);		495.443
ceq(92)=x(92)*	954.27	-x(301);		954.27
ceq(93)=x(93)*	508.437	-x(302);		508.437
ceq(94)=x(94)*	616.76	-x(303);		616.76
ceq(95)=x(95)*	583.144	-x(304);		583.144
ceq(96)=x(96)*	842.367	-x(305);		842.367
ceq(97)=x(97)*	4710.38	-x(306);		4710.38
ceq(98)=x(98)*	429.464	-x(307);		429.464
ceq(99)=x(99)*	1278.91	-x(308);		1278.91
ceq(100)=x(100)*	285.035	-x(309);		285.035
ceq(101)=x(101)*	122.65	-x(310);		122.65
ceq(102)=x(102)*	106.496	-x(311);		106.496
ceq(103)=x(103)*	68.252	-x(312);		68.252
ceq(104)=x(104)*	65.8434	-x(313);		65.8434
ceq(105)=x(105)*	57.9416	-x(314);		57.9416
ceq(106)=x(106)*	1019.07	-x(315);		1019.07
ceq(107)=x(107)*	415.801	-x(316);		415.801
ceq(108)=x(108)*	621.964	-x(317);		621.964
ceq(109)=x(109)*	844.629	-x(318);		844.629
ceq(110)=x(110)*	639.543	-x(319);		639.543
ceq(111)=x(111)*	477.016	-x(320);		477.016
ceq(112)=x(112)*	508.949	-x(321);		508.949
ceq(113)=x(113)*	1069.1	-x(322);		1069.1
ceq(114)=x(114)*	1167.84	-x(323);		1167.84
ceq(115)=x(115)*	1285.32	-x(324);		1285.32
ceq(116)=x(116)*	484.318	-x(325);		484.318
ceq(117)=x(117)*	802.496	-x(326);		802.496
ceq(118)=x(118)*	592.164	-x(327);		592.164
ceq(119)=x(119)*	556.704	-x(328);		556.704
ceq(120)=x(120)*	1229.06	-x(329);		1229.06
ceq(121)=x(121)*	435.991	-x(320);		435.991
ceq(122)=x(122)*	588.917	-x(331);		588.917
ceq(123)=x(123)*	415.34	-x(332);		415.34
ceq(124)=x(124)*	543.446	-x(333);		543.446
ceq(125)=x(125)*	3252.16	-x(334);		3252.16
ceq(126)=x(126)*	52.6532	-x(335);		52.6532
ceq(127)=x(127)*	1216.18	-x(336);		1216.18
ceq(128)=x(128)*	637.605	-x(337);		637.605
ceq(129)=x(129)*	1025.57	-x(338);		1025.57
ceq(130)=x(130)*	200.88	-x(339);		200.88
ceq(131)=x(131)*	358.44	-x(340);		358.44
ceq(132)=x(132)*	167.265	-x(341);		167.265
ceq(133)=x(133)*	3506.18	-x(342);		3506.18
ceq(134)=x(134)*	1497	-x(343);		1497
ceq(135)=x(135)*	543.84	-x(344);		543.84
ceq(136)=x(136)*	1079.86	-x(345);		1079.86
ceq(137)=x(137)*	2008.72	-x(346);		2008.72
ceq(138)=x(138)*	700.38	-x(347);		700.38
ceq(139)=x(139)*	5987.71	-x(348);		5987.71
ceq(140)=x(140)*	429241	-x(349);		429241
ceq(141)=x(141)*	212676	-x(350);		212676
ceq(142)=x(142)*	497797	-x(351);		497797
ceq(143)=x(143)*	383068	-x(352);		383068
ceq(144)=x(144)*	75192.9	-x(353);		75192.9
ceq(145)=x(145)*	193216	-x(354);		193216
ceq(146)=x(146)*	58445.9	-x(355);		58445.9
ceq(147)=x(147)*	7596.34	-x(356);		7596.34
ceq(148)=x(148)*	1271.63	-x(357);		1271.63
ceq(149)=x(149)*	1170.63	-x(358);		1170.63
ceq(150)=x(150)*	1208.62	-x(359);		1208.62
ceq(151)=x(151)*	349.112	-x(360);		349.112
ceq(152)=x(152)*	997.337	-x(361);		997.337
ceq(153)=x(153)*	124.738	-x(362);		124.738
ceq(154)=x(154)*	138.797	-x(363);		138.797
ceq(155)=x(155)*	63.8595	-x(364);		63.8595
ceq(156)=x(156)*	100.234	-x(365);		100.234
ceq(157)=x(157)*	110.175	-x(366);		110.175
ceq(158)=x(158)*	69.0519	-x(367);		69.0519
ceq(159)=x(159)*	73.6667	-x(368);		73.6667
ceq(160)=x(160)*	389.27	-x(369);		389.27
ceq(161)=x(161)*	4159.04	-x(370);		4159.04
ceq(162)=x(162)*	4159.04	-x(371);		4159.04
ceq(163)=x(163)*	4159.04	-x(372);		4159.04
ceq(164)=x(164)*	4159.04	-x(373);		4159.04
ceq(165)=x(165)*	4159.04	-x(374);		4159.04
ceq(166)=x(166)*	4159.04	-x(375);		4159.04
ceq(167)=x(167)*	4159.04	-x(376);		4159.04
ceq(168)=x(168)*	3923.1	-x(377);		3923.1
ceq(169)=x(169)*	3923.1	-x(378);		3923.1
ceq(170)=x(170)*	3923.1	-x(379);		3923.1
ceq(171)=x(171)*	3923.1	-x(380);		3923.1
ceq(172)=x(172)*	3923.1	-x(381);		3923.1
ceq(173)=x(173)*	3923.1	-x(382);		3923.1
ceq(174)=x(174)*	3923.1	-x(383);		3923.1
ceq(175)=x(175)*	478.648	-x(384);		478.648
ceq(176)=x(176)*	727.307	-x(385);		727.307
ceq(177)=x(177)*	990.697	-x(386);		990.697
ceq(178)=x(178)*	81.025	-x(387);		81.025
ceq(179)=x(179)*	562.808	-x(388);		562.808
ceq(180)=x(180)*	359.42	-x(389);		359.42
ceq(181)=x(181)*	896.522	-x(390);		896.522
ceq(182)=x(182)*	1214.38	-x(391);		1214.38
ceq(183)=x(183)*	874.056	-x(392);		874.056
ceq(184)=x(184)*	1155.12	-x(393);		1155.12
ceq(185)=x(185)*	2261.13	-x(394);		2261.13
ceq(186)=x(186)*	223.822	-x(395);		223.822
ceq(187)=x(187)*	10235	-x(396);		10235
ceq(188)=x(188)*	924.412	-x(397);		924.412
ceq(189)=x(189)*	654.919	-x(398);		654.919
ceq(190)=x(190)*	1750.49	-x(399);		1750.49
ceq(191)=x(191)*	591.07	-x(400);		591.07
ceq(192)=x(192)*	1914.26	-x(401);		1914.26
ceq(193)=x(193)*	1259.78	-x(402);		1259.78
ceq(194)=x(194)*	299.994	-x(403);		299.994
ceq(195)=x(195)*	1820.4	-x(404);		1820.4
ceq(196)=x(196)*	3223.18	-x(405);		3223.18
ceq(197)=x(197)*	3211.5	-x(406);		3211.5
ceq(198)=x(198)*	3211.55	-x(407);		3211.55
ceq(199)=x(199)*	3211.48	-x(408);		3211.48
ceq(200)=x(200)*	3211.49	-x(409);		3211.49
ceq(201)=x(201)*	3211.53	-x(410);		3211.53
ceq(202)=x(202)*	3211.42	-x(411);		3211.42
ceq(203)=x(203)*	1127.06	-x(412);		1127.06
ceq(204)=x(204)*	613.142	-x(413);		613.142
ceq(205)=x(205)*	544.451	-x(414);		544.451
ceq(206)=x(206)*	566.749	-x(415);		566.749
ceq(207)=x(207)*	326.887	-x(416);		326.887
ceq(208)=x(208)*	269.448	-x(417);		269.448
ceq(209)=x(209)*	317.601	-x(418);		317.601

## Sheet: CP写进公式
ceq(210)=x(1)*	1448.51	-x(419);			1448.51
ceq(211)=x(2)*	2650.32	-x(420);			2650.32
ceq(212)=x(3)*	978.351	-x(421);			978.351
ceq(213)=x(4)*	1266.93	-x(422);			1266.93
ceq(214)=x(5)*	590.942	-x(423);			590.942
ceq(215)=x(6)*	277.302	-x(424);			277.302
ceq(216)=x(7)*	118.431	-x(425);			118.431
ceq(217)=x(8)*	2640.28	-x(426);			2640.28
ceq(218)=x(9)*	1284.82	-x(427);			1284.82
ceq(219)=x(10)*	998.799	-x(428);			998.799
ceq(220)=x(11)*	447.512	-x(429);			447.512
ceq(221)=x(12)*	522.379	-x(430);			522.379
ceq(222)=x(13)*	192.283	-x(431);			192.283
ceq(223)=x(14)*	864.172	-x(432);			864.172
ceq(224)=x(15)*	1696.9	-x(433);			1696.9
ceq(225)=x(16)*	1769.81	-x(434);			1769.81
ceq(226)=x(17)*	1342.16	-x(435);			1342.16
ceq(227)=x(18)*	1983.44	-x(436);			1983.44
ceq(228)=x(19)*	1391.26	-x(437);			1391.26
ceq(229)=x(20)*	451.973	-x(438);			451.973
ceq(230)=x(21)*	2561.57	-x(439);			2561.57
ceq(231)=x(22)*	4609.07	-x(440);			4609.07
ceq(232)=x(23)*	4879.84	-x(441);			4879.84
ceq(233)=x(24)*	4219.62	-x(442);			4219.62
ceq(234)=x(25)*	5275.19	-x(443);			5275.19
ceq(235)=x(26)*	1546.09	-x(444);			1546.09
ceq(236)=x(27)*	657.214	-x(445);			657.214
ceq(237)=x(28)*	1085.52	-x(446);			1085.52
ceq(238)=x(29)*	3800.84	-x(447);			3800.84
ceq(239)=x(30)*	7158.08	-x(448);			7158.08
ceq(240)=x(31)*	1831.64	-x(449);			1831.64
ceq(241)=x(32)*	4359.26	-x(450);			4359.26
ceq(242)=x(33)*	1582.8	-x(451);			1582.8
ceq(243)=x(34)*	1011	-x(452);			1011
ceq(244)=x(35)*	5388.09	-x(453);			5388.09
ceq(245)=x(36)*	5571.62	-x(454);			5571.62
ceq(246)=x(37)*	5188.75	-x(455);			5188.75
ceq(247)=x(38)*	1766.55	-x(456);			1766.55
ceq(248)=x(39)*	1844.79	-x(457);			1844.79
ceq(249)=x(40)*	590.63	-x(458);			590.63
ceq(250)=x(41)*	82.8205	-x(459);			82.8205
ceq(251)=x(42)*	259.533	-x(460);			259.533
ceq(252)=x(43)*	29750.9	-x(461);			29750.9
ceq(253)=x(44)*	3013.18	-x(462);			3013.18
ceq(254)=x(45)*	1295.94	-x(463);			1295.94
ceq(255)=x(46)*	2265.32	-x(464);			2265.32
ceq(256)=x(47)*	243.776	-x(465);			243.776
ceq(257)=x(48)*	81.6496	-x(466);			81.6496
ceq(258)=x(49)*	768.687	-x(467);			768.687
ceq(259)=x(50)*	16923.9	-x(468);			16923.9
ceq(260)=x(51)*	992655	-x(469);			992655
ceq(261)=x(52)*	3853.04	-x(470);			3853.04
ceq(262)=x(53)*	4635.03	-x(471);			4635.03
ceq(263)=x(54)*	479.958	-x(472);			479.958
ceq(264)=x(55)*	2947.42	-x(473);			2947.42
ceq(265)=x(56)*	117600	-x(474);			117600
ceq(266)=x(57)*	2973.6	-x(475);			2973.6
ceq(267)=x(58)*	19908.6	-x(476);			19908.6
ceq(268)=x(59)*	3966.14	-x(477);			3966.14
ceq(269)=x(60)*	2689.64	-x(478);			2689.64
ceq(270)=x(61)*	1457.46	-x(479);			1457.46
ceq(271)=x(62)*	4420.49	-x(480);			4420.49
ceq(272)=x(63)*	3936.41	-x(481);			3936.41
ceq(273)=x(64)*	3895.54	-x(482);			3895.54
ceq(274)=x(65)*	3908.05	-x(483);			3908.05
ceq(275)=x(66)*	7602.32	-x(484);			7602.32
ceq(276)=x(67)*	1419.01	-x(485);			1419.01
ceq(277)=x(68)*	4369.02	-x(486);			4369.02
ceq(278)=x(69)*	1697.48	-x(487);			1697.48
ceq(279)=x(70)*	1539.31	-x(488);			1539.31
ceq(280)=x(71)*	8285.37	-x(489);			8285.37
ceq(281)=x(72)*	15624.6	-x(490);			15624.6
ceq(282)=x(73)*	8433.12	-x(491);			8433.12
ceq(283)=x(74)*	18356.1	-x(492);			18356.1
ceq(284)=x(75)*	6471.95	-x(493);			6471.95
ceq(285)=x(76)*	877.353	-x(494);			877.353
ceq(286)=x(77)*	1692.53	-x(495);			1692.53
ceq(287)=x(78)*	3579.78	-x(496);			3579.78
ceq(288)=x(79)*	29576.3	-x(497);			29576.3
ceq(289)=x(80)*	17884.6	-x(498);			17884.6
ceq(290)=x(81)*	1272.55	-x(499);			1272.55
ceq(291)=x(82)*	909.237	-x(500);			909.237
ceq(292)=x(83)*	96.6177	-x(501);			96.6177
ceq(293)=x(84)*	1717.24	-x(502);			1717.24
ceq(294)=x(85)*	3173.38	-x(503);			3173.38
ceq(295)=x(86)*	2571.35	-x(504);			2571.35
ceq(296)=x(87)*	737.875	-x(505);			737.875
ceq(297)=x(88)*	370.389	-x(506);			370.389
ceq(298)=x(89)*	1246.68	-x(507);			1246.68
ceq(299)=x(90)*	812.742	-x(508);			812.742
ceq(300)=x(91)*	3731.97	-x(509);			3731.97
ceq(301)=x(92)*	8088.77	-x(510);			8088.77
ceq(302)=x(93)*	7466.55	-x(511);			7466.55
ceq(303)=x(94)*	6875.61	-x(512);			6875.61
ceq(304)=x(95)*	3028.65	-x(513);			3028.65
ceq(305)=x(96)*	12072.7	-x(514);			12072.7
ceq(306)=x(97)*	4658.01	-x(515);			4658.01
ceq(307)=x(98)*	5959.89	-x(516);			5959.89
ceq(308)=x(99)*	1963.88	-x(517);			1963.88
ceq(309)=x(100)*	5885.13	-x(518);			5885.13
ceq(310)=x(101)*	1321.37	-x(519);			1321.37
ceq(311)=x(102)*	1089.45	-x(520);			1089.45
ceq(312)=x(103)*	556.135	-x(521);			556.135
ceq(313)=x(104)*	408.547	-x(522);			408.547
ceq(314)=x(105)*	387.72	-x(523);			387.72
ceq(315)=x(106)*	1461.15	-x(524);			1461.15
ceq(316)=x(107)*	2852.02	-x(525);			2852.02
ceq(317)=x(108)*	3130.6	-x(526);			3130.6
ceq(318)=x(109)*	2254.35	-x(527);			2254.35
ceq(319)=x(110)*	966.308	-x(528);			966.308
ceq(320)=x(111)*	376.46	-x(529);			376.46
ceq(321)=x(112)*	740.058	-x(530);			740.058
ceq(322)=x(113)*	4079.42	-x(531);			4079.42
ceq(323)=x(114)*	10080.5	-x(532);			10080.5
ceq(324)=x(115)*	27977.3	-x(533);			27977.3
ceq(325)=x(116)*	1687.9	-x(534);			1687.9
ceq(326)=x(117)*	5274.31	-x(535);			5274.31
ceq(327)=x(118)*	2611.22	-x(536);			2611.22
ceq(328)=x(119)*	1387.05	-x(537);			1387.05
ceq(329)=x(120)*	572.079	-x(538);			572.079
ceq(330)=x(121)*	2083.26	-x(539);			2083.26
ceq(331)=x(122)*	2425.67	-x(540);			2425.67
ceq(332)=x(123)*	143.487	-x(541);			143.487
ceq(333)=x(124)*	1013.16	-x(542);			1013.16
ceq(334)=x(125)*	4037.17	-x(543);			4037.17
ceq(335)=x(126)*	11155.9	-x(544);			11155.9
ceq(336)=x(127)*	5835.25	-x(545);			5835.25
ceq(337)=x(128)*	6005.83	-x(546);			6005.83
ceq(338)=x(129)*	7040.6	-x(547);			7040.6
ceq(339)=x(130)*	8604.34	-x(548);			8604.34
ceq(340)=x(131)*	3407.9	-x(549);			3407.9
ceq(341)=x(342)*	15857.2	-x(550);			15857.2
ceq(342)=x(133)*	41695.6	-x(551);			41695.6
ceq(343)=x(134)*	24192.7	-x(552);			24192.7
ceq(344)=x(135)*	7202.33	-x(553);			7202.33
ceq(345)=x(136)*	1351.95	-x(554);			1351.95
ceq(346)=x(137)*	31682.8	-x(555);			31682.8
ceq(347)=x(138)*	6546.49	-x(556);			6546.49
ceq(348)=x(139)*	11833.8	-x(557);			11833.8
ceq(349)=x(140)*	696173	-x(558);			696173
ceq(350)=x(141)*	2.80236e+06	-x(559);			2.80236e+06
ceq(351)=x(142)*	3.30886e+06	-x(560);			3.30886e+06
ceq(352)=x(143)*	2.91566e+06	-x(561);			2.91566e+06
ceq(353)=x(144)*	313970	-x(562);			313970
ceq(354)=x(145)*	1.04528e+06	-x(563);			1.04528e+06
ceq(355)=x(146)*	385495	-x(564);			385495
ceq(356)=x(147)*	19601.8	-x(565);			19601.8
ceq(357)=x(148)*	6971	-x(566);			6971
ceq(358)=x(149)*	35722.5	-x(567);			35722.5
ceq(359)=x(150)*	7356.21	-x(568);			7356.21
ceq(360)=x(151)*	362.459	-x(569);			362.459
ceq(361)=x(152)*	1311.59	-x(570);			1311.59
ceq(362)=x(153)*	733.934	-x(571);			733.934
ceq(363)=x(154)*	1624.7	-x(572);			1624.7
ceq(364)=x(155)*	13125.6	-x(573);			13125.6
ceq(365)=x(156)*	2315.96	-x(574);			2315.96
ceq(366)=x(157)*	1668.54	-x(575);			1668.54
ceq(367)=x(158)*	1758.89	-x(576);			1758.89
ceq(368)=x(159)*	4422.55	-x(577);			4422.55
ceq(369)=x(160)*	7996.36	-x(578);			7996.36
ceq(370)=x(161)*	8098.82	-x(579);			8098.82
ceq(371)=x(162)*	22973.1	-x(580);			22973.1
ceq(372)=x(163)*	2459.36	-x(581);			2459.36
ceq(373)=x(164)*	2276.89	-x(582);			2276.89
ceq(374)=x(165)*	1664.25	-x(583);			1664.25
ceq(375)=x(166)*	563.767	-x(584);			563.767
ceq(376)=x(167)*	701.453	-x(585);			701.453
ceq(377)=x(168)*	8619.06	-x(586);			8619.06
ceq(378)=x(169)*	15833.4	-x(587);			15833.4
ceq(379)=x(170)*	12079.9	-x(588);			12079.9
ceq(380)=x(171)*	6165.18	-x(589);			6165.18
ceq(381)=x(172)*	6656.23	-x(590);			6656.23
ceq(382)=x(173)*	765.379	-x(591);			765.379
ceq(383)=x(174)*	5931.87	-x(592);			5931.87
ceq(384)=x(175)*	2416.52	-x(593);			2416.52
ceq(385)=x(176)*	1958.56	-x(594);			1958.56
ceq(386)=x(177)*	2945.76	-x(595);			2945.76
ceq(387)=x(178)*	825.839	-x(596);			825.839
ceq(388)=x(179)*	1381.87	-x(597);			1381.87
ceq(389)=x(180)*	308.604	-x(598);			308.604
ceq(390)=x(181)*	1095.21	-x(599);			1095.21
ceq(391)=x(182)*	9131.36	-x(600);			9131.36
ceq(392)=x(183)*	3121.72	-x(601);			3121.72
ceq(393)=x(184)*	2753.67	-x(602);			2753.67
ceq(394)=x(185)*	7195.5	-x(603);			7195.5
ceq(395)=x(186)*	1334.91	-x(604);			1334.91
ceq(396)=x(187)*	12784.4	-x(605);			12784.4
ceq(397)=x(188)*	252457	-x(606);			252457
ceq(398)=x(189)*	2562.19	-x(607);			2562.19
ceq(399)=x(190)*	9066.14	-x(608);			9066.14
ceq(400)=x(191)*	2404.19	-x(609);			2404.19
ceq(401)=x(192)*	8227.5	-x(610);			8227.5
ceq(402)=x(193)*	1309.62	-x(611);			1309.62
ceq(403)=x(194)*	173.712	-x(612);			173.712
ceq(404)=x(195)*	1077.2	-x(613);			1077.2
ceq(405)=x(196)*	3593.41	-x(614);			3593.41
ceq(406)=x(197)*	3655.97	-x(615);			3655.97
ceq(407)=x(198)*	2094.19	-x(616);			2094.19
ceq(408)=x(199)*	2226.33	-x(617);			2226.33
ceq(409)=x(200)*	1191.1	-x(618);			1191.1
ceq(410)=x(201)*	931.64	-x(619);			931.64
ceq(411)=x(202)*	1400.25	-x(620);			1400.25
ceq(412)=x(203)*	5740.42	-x(621);			5740.42
ceq(413)=x(204)*	2593.41	-x(622);			2593.41
ceq(414)=x(205)*	803.764	-x(623);			803.764
ceq(415)=x(206)*	1924	-x(624);			1924
ceq(416)=x(207)*	982.56	-x(625);			982.56
ceq(417)=x(208)*	132.851	-x(626);			132.851
ceq(418)=x(209)*	5531.61	-x(627);			5531.61

## Sheet: CP
1.33251	1332.51		1332.51
2.43808	2438.08		2438.08
0.900003	900.003		900.003
1.16547	1165.47		1165.47
0.543618	543.618		543.618
0.255095	255.095		255.095
0.108946	108.946		108.946
2.82231	2822.31		2822.31
1.3734	1373.4		1373.4
1.06766	1067.66		1067.66
0.478365	478.365		478.365
0.558393	558.393		558.393
0.20554	205.54		205.54
0.92375	923.75		923.75
1.72332	1723.32		1723.32
1.79737	1797.37		1797.37
1.36305	1363.05		1363.05
2.01432	2014.32		2014.32
1.41292	1412.92		1412.92
0.45901	459.01		459.01
2.60145	2601.45		2601.45
4.54337	4543.37		4543.37
4.81028	4810.28		4810.28
4.15947	4159.47		4159.47
5.2	5200		5200
1.52405	1524.05		1524.05
0.647846	647.846		647.846
1.07005	1070.05		1070.05
2.20634	2206.34		2206.34
2.956	2956		2956
1.08148	1081.48		1081.48
0.823848	823.848		823.848
1.02583	1025.83		1025.83
0.466726	466.726		466.726
1.85173	1851.73		1851.73
4.69938	4699.38		4699.38
4.37645	4376.45		4376.45
1.48999	1489.99		1489.99
1.55599	1555.99		1555.99
0.498167	498.167		498.167
0.069855	69.855		69.855
0.218903	218.903		218.903
25.8475	25847.5		25847.5
2.61785	2617.85		2617.85
1.12591	1125.91		1125.91
1.96811	1968.11		1968.11
0.211793	211.793		211.793
0.0709371	70.9371		70.9371
0.667835	667.835		667.835
9.20851	9208.51		9208.51
540.115	540115		540115
2.09648	2096.48		2096.48
2.52198	2521.98		2521.98
0.261151	261.151		261.151
1.60373	1603.73		1603.73
63.9877	63987.7		63987.7
2.9383	2938.3		2938.3
19.6722	19672.2		19672.2
3.91906	3919.06		3919.06
2.65771	2657.71		2657.71
1.44015	1440.15		1440.15
4.368	4368		4368
3.88968	3889.68		3889.68
3.2872	3287.2		3287.2
3.29776	3297.76		3297.76
6.41512	6415.12		6415.12
1.19741	1197.41		1197.41
3.68674	3686.74		3686.74
1.4324	1432.4		1432.4
1.29893	1298.93		1298.93
7.49217	7492.17		7492.17
14.1288	14128.8		14128.8
7.62578	7625.78		7625.78
16.5988	16598.8		16598.8
5.85236	5852.36		5852.36
0.79336	793.36		793.36
1.53049	1530.49		1530.49
3.21233	3212.33		3212.33
26.5404	26540.4		26540.4
16.0489	16048.9		16048.9
1.14193	1141.93		1141.93
0.815909	815.909		815.909
0.0867004	86.7004		86.7004
1.54097	1540.97		1540.97
2.84765	2847.65		2847.65
2.30741	2307.41		2307.41
0.662136	662.136		662.136
0.33237	332.37		332.37
1.11871	1118.71		1118.71
0.729318	729.318		729.318
3.3489	3348.9		3348.9
7.6278	7627.8		7627.8
7.04104	7041.04		7041.04
6.48378	6483.78		6483.78
2.85605	2856.05		2856.05
11.3847	11384.7		11384.7
4.39255	4392.55		4392.55
5.62024	5620.24		5620.24
1.89227	1892.27		1892.27
5.67054	5670.54		5670.54
1.27318	1273.18		1273.18
1.04973	1049.73		1049.73
0.535856	535.856		535.856
0.39365	393.65		393.65
0.373582	373.582		373.582
5.54641	5546.41		5546.41
10.5037	10503.7		10503.7
10.7543	10754.3		10754.3
8.45131	8451.31		8451.31
3.66276	3662.76		3662.76
1.22455	1224.55		1224.55
2.34756	2347.56		2347.56
3.59341	3593.41		3593.41
8.87952	8879.52		8879.52
24.6442	24644.2		24644.2
1.48681	1486.81		1486.81
4.64595	4645.95		4645.95
2.30013	2300.13		2300.13
1.2218	1221.8		1221.8
0.489091	489.091		489.091
1.78105	1781.05		1781.05
2.0738	2073.8		2073.8
0.122672	122.672		122.672
0.86619	866.19		866.19
3.45153	3451.53		3451.53
0.383458	383.458		383.458
5.26607	5266.07		5266.07
5.42001	5420.01		5420.01
6.35385	6353.85		6353.85
7.76505	7765.05		7765.05
3.07549	3075.49		3075.49
0	0		14310.4
14.3104	14310.4		41268.1
41.2681	41268.1		23944.6
23.9446	23944.6		7128.48
7.12848	7128.48		1338.08
1.33808	1338.08		31357.9
31.3579	31357.9		6478.46
6.47846	6478.46		11712.5
11.7125	11712.5		1760.82
1.76082	1760.82		5641.25
5.64125	5641.25		2059.66
2.05966	2059.66		2954.3
2.9543	2954.3		3145.73
3.14573	3145.73		855.473
0.855473	855.473		1384.5
1.3845	1384.5		21586.5
21.5865	21586.5		11435.5
11.4355	11435.5		93390.1
93.3901	93390.1		8747.23
8.74723	8747.23		548.881
0.548881	548.881		536.943
0.536943	536.943		944.243
0.944243	944.243		1505.68
1.50568	1505.68		12164.1
12.1641	12164.1		2146.3
2.1463	2146.3		1546.31
1.54631	1546.31		1630.05
1.63005	1630.05		4098.57
4.09857	4098.57		7410.58
7.41058	7410.58		8635.16
8.63516	8635.16		24494.5
24.4945	24494.5		2622.23
2.62223	2622.23		2427.67
2.42767	2427.67		1774.46
1.77446	1774.46		601.102
0.601102	601.102		747.907
0.747907	747.907		7539.11
7.53911	7539.11		13849.5
13.8495	13849.5		10566.3
10.5663	10566.3		5392.69
5.39269	5392.69		5822.21
5.82221	5822.21		669.478
0.669478	669.478		5188.62
5.18862	5188.62		2769.97
2.76997	2769.97		2245.02
2.24502	2245.02		3376.61
3.37661	3376.61		946.628
0.946628	946.628		1583.99
1.58399	1583.99		353.741
0.353741	353.741		1255.4
1.2554	1255.4		7219.25
7.21925	7219.25		2468.03
2.46803	2468.03		2177.05
2.17705	2177.05		5688.76
5.68876	5688.76		1055.38
1.05538	1055.38		10107.3
10.1073	10107.3		199592
199.592	199592		2450.1
2.4501	2450.1		8669.54
8.66954	8669.54		2299.02
2.29902	2299.02		7867.59
7.86759	7867.59		1252.33
1.25233	1252.33		166.113
0.166113	166.113		1030.07
1.03007	1030.07		3481.02
3.48102	3481.02		3554.51
3.55451	3554.51		2036.04
2.03604	2036.04		2164.56
2.16456	2164.56		1158.05
1.15805	1158.05		905.776
0.905776	905.776		1361.42
1.36142	1361.42		5483.36
5.48336	5483.36		2477.27
2.47727	2477.27		767.771
0.767771	767.771		1837.85
1.83785	1837.85		938.561
0.938561	938.561		126.902
0.126902	126.902		5283.91
5.28391	5283.91
1789.8
	122266
242742

## Sheet: LP
930.148
548.503
808.131
434.056
252.34
593.526
5935.52
4055.68
2438.77
2188.54
278.863
1513.67
563.927
4617.78
2183.18
2322.04
2910.29
1547.15
1335.54
705.89
11970
2739.62
4853.48
2698.73
8621.09
2499.39
5532.55
65042.7
3819.27
6133.28
9018.77
3107.27
1799.37
729.427
25797.8
617.512
771.956
498.4
99.5584
289.615
202.381
5124.02
2251.86
3666.69
3733.06
1008.88
2020.25
1372.42
29772.9
13750.3
847011
132894
4249.82
4853.52
24379.3
188610
3131.64
6303.63
5794.66
3181.77
4224.61
16705.9
82178.7
6556.41
3933.79
3503.64
3426.82
4118.45
3448.59
31955.5
3316.93
1658.63
1949.14
1443.3
2758.71
24199.8
19730.6
2488.06
2741.04
3245.53
532.615
1947.66
1688
18203.5
4795.89
3409.87
2028.34
2337.69
3100.02
2846.02
23418
2333.39
1721.1
1257.7
143.623
2143.58
9234.69
15425.6
959.511
674.783
1005.11
546.809
365.909
314.972
1738.39
36018.6
30831.8
44529.2
18901.9
10884.9
14066.5
131989
1290.23
629.246
962.339
389.157
1124.72
2562.37
8922.65
1611
1710.99
2038.87
2335.87
1295.22
7089.59
51451.1
7512.85
4985.98
7836.69
100595
4611.34
#DIV/0!
30022
11919
10385.2
44289.5
19830.1
2645.92
38584.4
55248.7
2409.66
1671.03
2203.59
1606.06
2118.99
2524.11
15860.5
14899.7
12618.3
8018.31
7343.09
9819.81
2641.81
72911
7123.57
3317.73
2751.44
1297.25
2033.95
3361.25
22498.4
3916.13
1395.72
3369.55
581.633
1632.06
659.411
10573.8
5495.06
2975.31
4649.94
1938.43
4415.92
1427.23
74293.8
1666.85
1848.69
1813.69
618.352
1934.74
850.95
28341.6
4315.99
16718.8
8137.24
17543.9
667.203
172953
282911
4696.28
9130.75
4437.61
2026.7
4145.02
16541.5
11430.2
5629.97
3265.22
8483.31
2769.67
2222.28
4835.93
16672.8
4002.18
3424.77
5804.38
389.482
2114.6
710.417
14270.6

## Sheet: LP写进公式
ceq(419)=x(1)*	1011.12	-x(628);	1011.12
ceq(420)=x(2)*	596.252	-x(629);	596.252
ceq(421)=x(3)*	878.482	-x(630);	878.482
ceq(422)=x(4)*	471.843	-x(631);	471.843
ceq(423)=x(5)*	274.307	-x(632);	274.307
ceq(424)=x(6)*	645.195	-x(633);	645.195
ceq(425)=x(7)*	6452.23	-x(634);	6452.23
ceq(426)=x(8)*	3794.11	-x(635);	3794.11
ceq(427)=x(9)*	2281.48	-x(636);	2281.48
ceq(428)=x(10)*	2047.39	-x(637);	2047.39
ceq(429)=x(11)*	260.877	-x(638);	260.877
ceq(430)=x(12)*	1416.05	-x(639);	1416.05
ceq(431)=x(13)*	527.556	-x(640);	527.556
ceq(432)=x(14)*	4319.95	-x(641);	4319.95
ceq(433)=x(15)*	2149.71	-x(642);	2149.71
ceq(434)=x(16)*	2286.44	-x(643);	2286.44
ceq(435)=x(17)*	2865.67	-x(644);	2865.67
ceq(436)=x(18)*	1523.43	-x(645);	1523.43
ceq(437)=x(19)*	1315.07	-x(646);	1315.07
ceq(438)=x(20)*	695.068	-x(647);	695.068
ceq(439)=x(21)*	11786.5	-x(648);	11786.5
ceq(440)=x(22)*	2779.24	-x(649);	2779.24
ceq(441)=x(23)*	4923.66	-x(650);	4923.66
ceq(442)=x(24)*	2737.75	-x(651);	2737.75
ceq(443)=x(25)*	8745.75	-x(652);	8745.75
ceq(444)=x(26)*	2535.53	-x(653);	2535.53
ceq(445)=x(27)*	5612.55	-x(654);	5612.55
ceq(446)=x(28)*	65983.3	-x(655);	65983.3
ceq(447)=x(29)*	2886.19	-x(656);	2886.19
ceq(448)=x(30)*	6515.13	-x(657);	6515.13
ceq(449)=x(31)*	6700.49	-x(658);	6700.49
ceq(450)=x(32)*	7212.44	-x(659);	7212.44
ceq(451)=x(33)*	1217.89	-x(660);	1217.89
ceq(452)=x(34)*	693.122	-x(661);	693.122
ceq(453)=x(35)*	32928.9	-x(662);	32928.9
ceq(454)=x(36)*	2130.1	-x(663);	2130.1
ceq(455)=x(37)*	2662.86	-x(664);	2662.86
ceq(456)=x(38)*	1719.23	-x(665);	1719.23
ceq(457)=x(39)*	343.426	-x(666);	343.426
ceq(458)=x(40)*	999.024	-x(667);	999.024
ceq(459)=x(41)*	698.112	-x(668);	698.112
ceq(460)=x(42)*	17675.3	-x(669);	17675.3
ceq(461)=x(43)*	4189.89	-x(670);	4189.89
ceq(462)=x(44)*	6822.35	-x(671);	6822.35
ceq(463)=x(45)*	6945.84	-x(672);	6945.84
ceq(464)=x(46)*	1877.15	-x(673);	1877.15
ceq(465)=x(47)*	3758.95	-x(674);	3758.95
ceq(466)=x(48)*	2553.56	-x(675);	2553.56
ceq(467)=x(49)*	55396.4	-x(676);	55396.4
ceq(468)=x(50)*	25271	-x(677);	25271
ceq(469)=x(51)*	1.55669e+06	-x(678);	1.55669e+06
ceq(470)=x(52)*	244241	-x(679);	244241
ceq(471)=x(53)*	7810.56	-x(680);	7810.56
ceq(472)=x(54)*	8920.08	-x(681);	8920.08
ceq(473)=x(55)*	44805.6	-x(682);	44805.6
ceq(474)=x(56)*	346639	-x(683);	346639
ceq(475)=x(57)*	3169.27	-x(684);	3169.27
ceq(476)=x(58)*	6379.36	-x(685);	6379.36
ceq(477)=x(59)*	5864.29	-x(686);	5864.29
ceq(478)=x(60)*	3220	-x(687);	3220
ceq(479)=x(61)*	4275.37	-x(688);	4275.37
ceq(480)=x(62)*	16906.6	-x(689);	16906.6
ceq(481)=x(63)*	83166.1	-x(690);	83166.1
ceq(482)=x(64)*	7769.75	-x(691);	7769.75
ceq(483)=x(65)*	4661.79	-x(692);	4661.79
ceq(484)=x(66)*	4152.03	-x(693);	4152.03
ceq(485)=x(67)*	4061	-x(694);	4061
ceq(486)=x(68)*	4880.62	-x(695);	4880.62
ceq(487)=x(69)*	4086.79	-x(696);	4086.79
ceq(488)=x(70)*	37869.3	-x(697);	37869.3
ceq(489)=x(71)*	3668.1	-x(698);	3668.1
ceq(490)=x(72)*	1834.23	-x(699);	1834.23
ceq(491)=x(73)*	2155.5	-x(700);	2155.5
ceq(492)=x(74)*	1596.11	-x(701);	1596.11
ceq(493)=x(75)*	3050.78	-x(702);	3050.78
ceq(494)=x(76)*	26761.9	-x(703);	26761.9
ceq(495)=x(77)*	21819.5	-x(704);	21819.5
ceq(496)=x(78)*	2772.66	-x(705);	2772.66
ceq(497)=x(79)*	3054.57	-x(706);	3054.57
ceq(498)=x(80)*	3616.78	-x(707);	3616.78
ceq(499)=x(81)*	593.539	-x(708);	593.539
ceq(500)=x(82)*	2170.44	-x(709);	2170.44
ceq(501)=x(83)*	1881.09	-x(710);	1881.09
ceq(502)=x(84)*	20285.8	-x(711);	20285.8
ceq(503)=x(85)*	5344.47	-x(712);	5344.47
ceq(504)=x(86)*	3799.91	-x(713);	3799.91
ceq(505)=x(87)*	2260.35	-x(714);	2260.35
ceq(506)=x(88)*	2605.09	-x(715);	2605.09
ceq(507)=x(89)*	3454.62	-x(716);	3454.62
ceq(508)=x(90)*	3171.57	-x(717);	3171.57
ceq(509)=x(91)*	26096.7	-x(718);	26096.7
ceq(510)=x(92)*	2474.4	-x(719);	2474.4
ceq(511)=x(93)*	1825.11	-x(720);	1825.11
ceq(512)=x(94)*	1333.71	-x(721);	1333.71
ceq(513)=x(95)*	152.303	-x(722);	152.303
ceq(514)=x(96)*	2273.12	-x(723);	2273.12
ceq(515)=x(97)*	9792.76	-x(724);	9792.76
ceq(516)=x(98)*	16357.8	-x(725);	16357.8
ceq(517)=x(99)*	995.822	-x(726);	995.822
ceq(518)=x(100)*	700.32	-x(727);	700.32
ceq(519)=x(101)*	1043.15	-x(728);	1043.15
ceq(520)=x(102)*	567.502	-x(729);	567.502
ceq(521)=x(103)*	379.757	-x(730);	379.757
ceq(522)=x(104)*	326.891	-x(731);	326.891
ceq(523)=x(105)*	1804.18	-x(732);	1804.18
ceq(524)=x(106)*	10465.2	-x(733);	10465.2
ceq(525)=x(107)*	9233.11	-x(734);	9233.11
ceq(526)=x(108)*	14296.5	-x(735);	14296.5
ceq(527)=x(109)*	5560.87	-x(736);	5560.87
ceq(528)=x(110)*	3167.17	-x(737);	3167.17
ceq(529)=x(111)*	4769.44	-x(738);	4769.44
ceq(530)=x(112)*	45891	-x(739);	45891
ceq(531)=x(113)*	1464.74	-x(740);	1464.74
ceq(532)=x(114)*	714.352	-x(741);	714.352
ceq(533)=x(115)*	1092.5	-x(742);	1092.5
ceq(534)=x(116)*	441.791	-x(743);	441.791
ceq(535)=x(117)*	1276.84	-x(744);	1276.84
ceq(536)=x(118)*	2908.93	-x(745);	2908.93
ceq(537)=x(119)*	10129.4	-x(746);	10129.4
ceq(538)=x(120)*	1884.35	-x(747);	1884.35
ceq(539)=x(121)*	2001.31	-x(748);	2001.31
ceq(540)=x(122)*	2384.82	-x(749);	2384.82
ceq(541)=x(123)*	2732.22	-x(750);	2732.22
ceq(542)=x(124)*	1514.99	-x(751);	1514.99
ceq(543)=x(125)*	8292.53	-x(752);	8292.53
ceq(544)=x(126)*	60181.1	-x(753);	60181.1
ceq(545)=x(127)*	8324.88	-x(754);	8324.88
ceq(546)=x(128)*	5524.89	-x(755);	5524.89
ceq(547)=x(129)*	8683.73	-x(756);	8683.73
ceq(548)=x(130)*	111467	-x(757);	111467
ceq(549)=x(131)*	5109.75	-x(758);	5109.75
ceq(550)=x(552)*	33266.9	-x(759);	33266.9
ceq(551)=x(133)*	12042.5	-x(760);	12042.5
ceq(552)=x(134)*	10492.8	-x(761);	10492.8
ceq(553)=x(135)*	44748.3	-x(762);	44748.3
ceq(554)=x(136)*	20035.6	-x(763);	20035.6
ceq(555)=x(137)*	2673.33	-x(764);	2673.33
ceq(556)=x(138)*	38984.2	-x(765);	38984.2
ceq(557)=x(139)*	55821.1	-x(766);	55821.1
ceq(558)=x(140)*	952704	-x(767);	952704
ceq(559)=x(141)*	830105	-x(768);	830105
ceq(560)=x(142)*	3.54009e+06	-x(769);	3.54009e+06
ceq(561)=x(143)*	1.58506e+06	-x(770);	1.58506e+06
ceq(562)=x(144)*	211492	-x(771);	211492
ceq(563)=x(145)*	3.08414e+06	-x(772);	3.08414e+06
ceq(564)=x(146)*	4.41616e+06	-x(773);	4.41616e+06
ceq(565)=x(147)*	13529.8	-x(774);	13529.8
ceq(566)=x(148)*	7692.02	-x(775);	7692.02
ceq(567)=x(149)*	3067.07	-x(776);	3067.07
ceq(568)=x(150)*	6175.36	-x(777);	6175.36
ceq(569)=x(151)*	6484.6	-x(778);	6484.6
ceq(570)=x(152)*	6453.13	-x(779);	6453.13
ceq(571)=x(153)*	56671.7	-x(780);	56671.7
ceq(572)=x(154)*	7686.66	-x(781);	7686.66
ceq(573)=x(155)*	3579.98	-x(582);	3579.98
ceq(574)=x(156)*	2968.93	-x(783);	2968.93
ceq(575)=x(157)*	1399.8	-x(784);	1399.8
ceq(576)=x(158)*	2194.72	-x(785);	2194.72
ceq(577)=x(159)*	3626.95	-x(786);	3626.95
ceq(578)=x(160)*	24276.8	-x(787);	24276.8
ceq(579)=x(161)*	3672.89	-x(788);	3672.89
ceq(580)=x(162)*	1309.03	-x(789);	1309.03
ceq(581)=x(163)*	3160.27	-x(790);	3160.27
ceq(582)=x(164)*	545.507	-x(791);	545.507
ceq(583)=x(165)*	1530.69	-x(792);	1530.69
ceq(584)=x(166)*	618.454	-x(793);	618.454
ceq(585)=x(167)*	9917.08	-x(794);	9917.08
ceq(586)=x(168)*	6282.21	-x(795);	6282.21
ceq(587)=x(169)*	3401.52	-x(796);	3401.52
ceq(588)=x(170)*	5316.03	-x(797);	5316.03
ceq(589)=x(171)*	2216.11	-x(798);	2216.11
ceq(590)=x(172)*	5048.49	-x(799);	5048.49
ceq(591)=x(173)*	1631.67	-x(800);	1631.67
ceq(592)=x(174)*	84936.2	-x(801);	84936.2
ceq(593)=x(175)*	1454.17	-x(802);	1454.17
ceq(594)=x(176)*	1612.8	-x(803);	1612.8
ceq(595)=x(177)*	1582.26	-x(804);	1582.26
ceq(596)=x(178)*	539.451	-x(805);	539.451
ceq(597)=x(179)*	1687.87	-x(806);	1687.87
ceq(598)=x(180)*	742.37	-x(807);	742.37
ceq(599)=x(181)*	24725.3	-x(808);	24725.3
ceq(600)=x(182)*	5459.13	-x(809);	5459.13
ceq(601)=x(183)*	21146.9	-x(810);	21146.9
ceq(602)=x(184)*	10292.5	-x(811);	10292.5
ceq(603)=x(185)*	22190.6	-x(812);	22190.6
ceq(604)=x(186)*	843.92	-x(813);	843.92
ceq(605)=x(187)*	218762	-x(814);	218762
ceq(606)=x(188)*	357844	-x(815);	357844
ceq(607)=x(189)*	4911.12	-x(816);	4911.12
ceq(608)=x(190)*	9548.45	-x(817);	9548.45
ceq(609)=x(191)*	4640.61	-x(818);	4640.61
ceq(610)=x(192)*	2119.42	-x(819);	2119.42
ceq(611)=x(193)*	4334.64	-x(820);	4334.64
ceq(612)=x(194)*	17298.2	-x(821);	17298.2
ceq(613)=x(195)*	11953.1	-x(822);	11953.1
ceq(614)=x(196)*	5811.74	-x(823);	5811.74
ceq(615)=x(197)*	3358.42	-x(824);	3358.42
ceq(616)=x(198)*	8725.61	-x(825);	8725.61
ceq(617)=x(199)*	2848.71	-x(826);	2848.71
ceq(618)=x(200)*	2285.71	-x(827);	2285.71
ceq(619)=x(201)*	4974.02	-x(828);	4974.02
ceq(620)=x(202)*	17148.3	-x(829);	17148.3
ceq(621)=x(203)*	4189.81	-x(830);	4189.81
ceq(622)=x(204)*	3585.33	-x(831);	3585.33
ceq(623)=x(205)*	6076.48	-x(832);	6076.48
ceq(624)=x(206)*	407.74	-x(833);	407.74
ceq(625)=x(207)*	2213.73	-x(834);	2213.73
ceq(626)=x(208)*	743.721	-x(835);	743.721
ceq(627)=x(209)*	14939.6	-x(836);	14939.6

## Sheet: E
656690	;	656690	1.34077e+06	568429	1.2157e+06	1.55863e+06	1.20349e+06	39135.3	324600	293600	224900	1247000	203000	783500	82600	315242	205292	117488	311388	289617	412578	32709	138300	105700	101500	19800	66500	53000	5400	5.8057e+06	1824600	1776300	2.9117e+06	6329100	13164800	700500	509519	286718	192515	952468	433403	156135	18910.5	1053200	263800	38400	232200	157500	89500
1.34077e+06	;
568429	;
1.2157e+06	;
1.55863e+06	;
1.20349e+06	;
39135.3	;
324600	;
293600	;
224900	;
1247000	;
203000	;
783500	;
82600	;
315242	;
205292	;
117488	;
311388	;
289617	;
412578	;
32709	;
138300	;
105700	;
101500	;
19800	;
66500	;
53000	;
5400	;
5.8057e+06	;
1824600	;
1776300	;
2.9117e+06	;
6329100	;
13164800	;
700500	;
509519	;
286718	;
192515	;
952468	;
433403	;
156135	;
18910.5	;
1053200	;
263800	;
38400	;
232200	;
157500	;
89500	;
11600	;
11890	;
616	;
229	;
11301	;
40097	;
1679	;
25	;
1825900	;
654700	;
690600	;
990600	;
657200	;
173000	;
17900	;
1.24566e+06	;
1.40003e+06	;
1.45051e+06	;
2.09967e+06	;
1.41004e+06	;
814927	;
135987	;
297978	;
880560	;
207218	;
815834	;
193158	;
21711.5	;
13300.5	;
1.14499e+06	;
841083	;
711325	;
4.55506e+06	;
1.20059e+06	;
581701	;
75219.1	;
2.20956e+06	;
913032	;
898233	;
998385	;
716067	;
1.25537e+06	;
100144	;
324842	;
234649	;
389517	;
3.22506e+06	;
312140	;
405155	;
22114.2	;
7.64401e+06	;
2.42251e+06	;
699818	;
1.11694e+06	;
1.06973e+06	;
1.19887e+06	;
191150	;
579500	;
268000	;
258900	;
903900	;
1201700	;
595200	;
66000	;
1.08024e+06	;
2.41954e+06	;
1.74122e+06	;
1.62247e+06	;
930181	;
301280	;
81339.3	;
298200	;
99600	;
112900	;
69500	;
164000	;
179300	;
400	;
48639	;
38423	;
39321	;
600	;
23355	;
1674	;
55100	;
27000	;
2300	;
10200	;
142200	;
3400	;
20300	;
6264000	;
3562000	;
1955000	;
3360000	;
4943000	;
871000	;
184000	;
943800	;
277900	;
641600	;
329000	;
90500	;
259800	;
3700	;
30407.9	;
30039.1	;
56853.5	;
132544	;
52983.2	;
34203.6	;
27002.4	;
3.97493e+06	;
1.11529e+07	;
4.6197e+06	;
2.67631e+07	;
9.53784e+06	;
2.36064e+07	;
1.47216e+06	;
3.6921e+06	;
6.81889e+06	;
4.36314e+06	;
1.04663e+07	;
4.59436e+06	;
1.42152e+07	;
273082	;
730168	;
1.00036e+06	;
1.38894e+06	;
333186	;
739675	;
1.07399e+06	;
80434.1	;
77500	;
14400	;
39100	;
35500	;
92400	;
16300	;
900	;
66397.1	;
91278.7	;
63417	;
449704	;
144705	;
8634.82	;
75827.9	;
7.76815e+06	;
1.3394e+07	;
5.15535e+06	;
1.57905e+07	;
1.968e+07	;
9.04364e+06	;
2.62311e+06	;
635191	;
403816	;
211572	;
3.28215e+06	;
348678	;
855493	;
50199	;
[truncated: 161 more columns]

## Sheet: C
1732.68	1732.68	5376.11	1346.98	3247.53	2605.6	519.83	22.2	828.11	670.15	580.53	2041.34	438.99	433.73	238.05	1858.71	1822.65	1102.84	3065.72	2491.13	1531.16	511.75	590.72	353.03	549	214.85	217.2	41.71	5.86	12919	10778.2	2681.68	5929.3	12749.4	14309.2	1605.21	1993.35	1484.97	783.06	4093.71	450.55	90.41	11.19	4876.65	303.33	128.14	828.81	44.54	21.96	9.53
5376.11
1346.98	1732680	5376110	1346980	3247530	2.6056e+06	519830	22200	828110	670150	580530	2.04134e+06	438990	433730	238050	1858710	1822650	1102840	3.06572e+06	2491130	1531160	511750	590720	353030	549000	214850	217200	41710	5860	12918980	10778230	2.68168e+06	5.9293e+06	1.27494e+07	1.43092e+07	1605210	1.99335e+06	1.48497e+06	783060	4093710	450550	90410	11190	4.87665e+06	303330	128140	828810	44540	21960	9530
3247.53
2605.6	1732680	5376110	1346980	3247530	2.6056e+06	519830	22200	828110	670150	580530	2.04134e+06	438990	433730	238050	1858710	1822650	1102840	3.06572e+06	2491130	1531160	511750	590720	353030	549000	214850	217200	41710	5860	12918980	10778230	2.68168e+06	5.9293e+06	1.27494e+07	1.43092e+07	1605210	1.99335e+06	1.48497e+06	783060	4093710	450550	90410	11190	4.87665e+06	303330	128140	828810	44540	21960	9530
519.83
22.2		1732680
828.11		5376110
670.15		1346980
580.53		3247530
2041.34		2.6056e+06
438.99		519830
433.73		22200
238.05		828110
1858.71		670150
1822.65		580530
1102.84		2.04134e+06
3065.72		438990
2491.13		433730
1531.16		238050
511.75		1858710
590.72		1822650
353.03		1102840
549		3.06572e+06
214.85		2491130
217.2		1531160
41.71		511750
5.86		590720
12919		353030
10778.2		549000
2681.68		214850
5929.3		217200
12749.4		41710
14309.2		5860
1605.21		12918980
1993.35		10778230
1484.97		2.68168e+06
783.06		5.9293e+06
4093.71		1.27494e+07
450.55		1.43092e+07
90.41		1605210
11.19		1.99335e+06
4876.65		1.48497e+06
303.33		783060
128.14		4093710
828.81		450550
44.54		90410
21.96		11190
9.53		4.87665e+06
197.4		303330
187.96		128140
4.65		828810
174.92		44540
15.86		21960
19.39		9530
100		197400
8058.25		187960
26802.8		4650
5808.59		174920
7173.89		15860
2927.79		19390
2245.59		100000
406.51		8058250
6298.74		26802790
10531.8		5808590
23002.7		7173890
4389.81		2927790
11246.1		2245590
5218.13		406510
510.66		6.29874e+06
1296.68		1.05318e+07
4890.08		2.30027e+07
2245.96		4389810
6602.08		11246110
1217.83		5218130
18.82		510660
44.53		1296680
4276.29		4890080
32070.2		2245960
16378.2		6602080
7101.21		1217830
1387.51		18820
170.12		44530
280.38		4276290
3132.07		32070150
3569.45		16378200
1721.95		7101210
749.98		1.38751e+06
1903.57		170120
1351.74		280380
754.34		3132070
2753.49		3.56945e+06
3445.89		1.72195e+06
4342.32		749980
16749.9		1903570
4473.54		1.35174e+06
400.65		754340
306.89		2.75349e+06
11738.1		3445890
50017.6		4342320
7539.48		1.67499e+07
11426.2		4473540
8716.41		400650
7438.78		306890
1279.09		11738080
830.89		50017610
1838.24		7539480
1303.15		11426250
2412.55		8716410
1815.69		7.43878e+06
469.73		1279090
95.97		830890
4121.93		1.83824e+06
20884.8		1.30315e+06
37900.8		2412550
5654.47		1815690
6113.51		469730
1328.53		95970
202.66		4.12193e+06
138.8		20884820
475.91		37900750
465.02		5654470
24.01		6113510
305.75		1328530
222.58		202660
3.40737		138800
233.37		475910
361.92		465020
269.94		24010
25.7		305750
222.05		222580
158.7		3407.37
655.25		233370
436.34		361920
30.46		269940
12.77		25700
2242.87		222050
31.7755		158700
40.12		655250
10159.4		436340
46935.2		30460
12994.9		12770
25574.1		2242870
20639.7		31775.5
4712.02		40120
1213.62		1.01594e+07
2435.41		4.69352e+07
1523.43		12994900
19578.8		2.55741e+07
2002.44		20639650
93.96		4712020
341.66		1213620
21.77		2435410
355.94		1523430
6174.21		19578790
1313.63		2002440
2007.31		93960
1349.59		341660
2053.4		21770
554.68		355940
7740.3		6174210
61604.6		1313630
2731.76		2007310
14651.6		1349590
3816.59		2053400
3199.9		554680
248.29		7740300
8111.55		61604640
27520.7		2.73176e+06
13434.8		14651600
16447.9		3816590
7795.13		3199900
2773.32		248290
412.91		8.11155e+06
3686.36		2.75207e+07
2693.87		13434810
4129.9		16447910
3395.97		7795130
1816.14		2773320
922.15		412910
98.26		3686360
582.75		2693870
51.43		4.1299e+06
93.21		3395970
112.97		1.81614e+06
551.09		922150
20.36		98260
245.79		582750
259.76		51430
472.75		93210
257.95		112970
1932.83		551090
150.43		20360
5		245790
44.87		259760
8660.44		472750
15247.8		257950
3361.7		1.93283e+06
10946.6		150430
7299.06		5000
2623.49		44870
1143.73		8660440
3235.2		1.52478e+07
1708.02		3.3617e+06
312.34		10946590
11142.3		7299060
1048.06		2623490
421.8		1143730
874.31		3235200
		1708020
		312340
		11142270
		1048060
		421800
		874310
[truncated: 160 more columns]

## Sheet: L
1209481	1209481	1209481	1209481	1209481	1209481	1209481	1209481	1190000	1190000	1190000	1190000	1190000	1190000	1190000	2354700	2354700	2354700	2354700	2354700	2354700	2354700	356200	356200	356200	356200	356200	356200	356200	22363300	22363300	22363300	22363300	22363300	22363300	22363300	261932	261932	261932	261932	261932	261932	261932	424859	424859	424859	424859	424859	424859	424859
1209481
1209481
1209481
1209481
1209481
1209481
1190000
1190000
1190000
1190000
1190000
1190000
1190000
2354700
2354700
2354700
2354700
2354700
2354700
2354700
356200
356200
356200
356200
356200
356200
356200
22363300
22363300
22363300
22363300
22363300
22363300
22363300
261932
261932
261932
261932
261932
261932
261932
424859
424859
424859
424859
424859
424859
424859
294760
294760
294760
294760
294760
294760
294760
8588500
8588500
8588500
8588500
8588500
8588500
8588500
12563000
12563000
12563000
12563000
12563000
12563000
12563000
574066
574066
574066
574066
574066
574066
574066
3312131
3312131
3312131
3312131
3312131
3312131
3312131
5274900
5274900
5274900
5274900
5274900
5274900
5274900
842307
842307
842307
842307
842307
842307
842307
5952000
5952000
5952000
5952000
5952000
5952000
5952000
5.39582e+06
5.39582e+06
5.39582e+06
5.39582e+06
5.39582e+06
5.39582e+06
5.39582e+06
1480000
1480000
1480000
1480000
1480000
1480000
1480000
457189
457189
457189
457189
457189
457189
457189
332938
332938
332938
332938
332938
332938
189249
189249
189249
189249
189249
189249
189249
13903000
13903000
13903000
13903000
13903000
13903000
13903000
1681000
1681000
1681000
1681000
1681000
1681000
1681000
1684000
1684000
1684000
1684000
1684000
1684000
1684000
3.5103e+06
3.5103e+06
3.5103e+06
3.5103e+06
3.5103e+06
3.5103e+06
3.5103e+06
5912300
5912300
5912300
5912300
5912300
5912300
5912300
2218300
2218300
2218300
2218300
2218300
2218300
2218300
348394
348394
348394
348394
348394
348394
348394
497900
497900
497900
497900
497900
497900
497900
14006800
14006800
14006800
14006800
14006800
14006800
14006800
2361300
2361300
2361300
2361300
2361300
2361300
2361300
[truncated: 160 more columns]

[truncated: 5 more sheets: SP写进公式, 核算XF, SE, 新Y和L, S]
