# Supplementary material for: Stereoscopic optimization of industrial structure of the equipment manufacturing industry from the perspective of collaborative emissions reduction: Evidence from China
Source: PLoS One. 2020 Apr 30;15(4):e0232293. doi: 10.1371/journal.pone.0232293 (PMC7192503; doi:10.1371/journal.pone.0232293)
Supplement: S1 File — (ZIP) [file pone.0232293.s001.zip › supporting information/S5 Reg.xlsx]

## Sheet: duludulu
id	year	city	industry	Y	L	K	M		sb
1	2006	1	1	114.3	420.3	28.0345	76.8822		420.3
2	2006	1	2	209.418	420.3	85.2514	133.631		420.3
3	2006	1	3	128.344	420.3	50.0613	78.8622		420.3
4	2006	1	4	551.026	420.3	205.062	400.317		420.3
5	2006	1	5	576.498	420.3	104.878	393.12		420.3
6	2006	1	6	113.282	420.3	34.7696	74.4487		420.3
7	2006	1	7	27.676	420.3	10.6529	16.413		420.3
8	2006	2	1	54.0091	93.05	12.4003	46.7858		93.05
9	2006	2	2	144.824	93.05	66.5708	114.449		93.05
10	2006	2	3	292.521	93.05	115.28	214.606		93.05
11	2006	2	4	300.93	93.05	114.193	208.665		93.05
12	2006	2	5	1003.59	93.05	316.713	831.54		93.05
13	2006	2	6	260.671	93.05	82.8875	193.762		93.05
14	2006	2	7	2234.24	93.05	522.916	1909.34		93.05
15	2006	3	1	213.16	217.72	60.1228	151.929		217.72
16	2006	3	2	207.467	217.72	67.4128	139.132		217.72
17	2006	3	3	192.901	217.72	54.2453	131.972		217.72
18	2006	3	4	376.152	217.72	134.571	268.413		217.72
19	2006	3	5	454.804	217.72	95.2055	326.541		217.72
20	2006	3	6	1472.13	217.72	244.766	1111.27		217.72
21	2006	3	7	109.45	217.72	33.155	73.3164		217.72
22	2006	4	1	14.4198	42.53	4.40116	7.61807		42.53
23	2006	4	2	26.7617	42.53	9.30335	14.8201		42.53
24	2006	4	3	40.1828	42.53	11.8173	27.4152		42.53
25	2006	4	4	11.5954	42.53	6.64834	8.98071		42.53
26	2006	4	5	35.1546	42.53	9.03183	14.9359		42.53
27	2006	4	6	12.6329	42.53	13.8082	8.34477		42.53
28	2006	4	7	1.99122	42.53	0.7443	0.595356		42.53
29	2006	5	1	21.13	391.07	2.38	16.07		391.07
30	2006	5	2	3.86	391.07	0.7	2.47		391.07
31	2006	5	3	4.98	391.07	0.59	3.16		391.07
32	2006	5	4	1.43	391.07	0.19	1.06		391.07
33	2006	5	5	8.04	391.07	1.68	5.4		391.07
34	2006	5	6	2.6	391.07	0.25	1.85		391.07
35	2006	5	7	1.34	391.07	0.01	1		391.07
36	2006	6	1	22.8088	56.6151	5.5195	13.1649		56.6151
37	2006	6	2	52.8507	56.6151	24.0424	30.6365		56.6151
38	2006	6	3	116.897	56.6151	27.2518	78.0404		56.6151
39	2006	6	4	428.085	56.6151	112.792	299.75		56.6151
40	2006	6	5	72.4083	56.6151	19.3186	42.168		56.6151
41	2006	6	6	50.079	56.6151	14.8311	30.0915		56.6151
42	2006	6	7	6.7479	56.6151	3.6777	3.87083		56.6151
43	2006	7	1	18.79	39.9494	28.83	13.71		39.9494
44	2006	7	2	16.05	39.9494	23.01	9.79		39.9494
45	2006	7	3	22.6	39.9494	39.87	16.3		39.9494
46	2006	7	4	76.88	39.9494	136.39	50.75		39.9494
47	2006	7	5	39.27	39.9494	32.76	31.09		39.9494
48	2006	7	6	24.72	39.9494	63.1	17.02		39.9494
49	2006	7	7	4.7	39.9494	5.41	2.89		39.9494
50	2006	8	1	15.2674	6.8796	5.50273	11.1268		6.8796
51	2006	8	2	0.6303	6.8796	0.671501	0.41855		6.8796
52	2006	8	3	1.6131	6.8796	0.436027	1.18856		6.8796
53	2006	8	4	96.7769	6.8796	24.2133	71.1021		6.8796
54	2006	8	5	10.3797	6.8796	2.49418	7.42187		6.8796
55	2006	8	6	2.0637	6.8796	0.869914	1.52277		6.8796
56	2006	8	7	0.0542	6.8796	0.181227	0.0388293		6.8796
57	2006	9	1	156.33	651.91	34.72	108.396		651.91
58	2006	9	2	132.1	651.91	71.28	89.471		651.91
59	2006	9	3	136.74	651.91	61.16	91.7219		651.91
60	2006	9	4	304.14	651.91	128.09	210.159		651.91
61	2006	9	5	208.49	651.91	55.21	144.59		651.91
62	2006	9	6	31.25	651.91	49.29	20.7538		651.91
63	2006	9	7	9.04	651.91	4.48	6.11156		651.91
64	2006	10	1	217.49	800.4	48.7	82.15		800.4
65	2006	10	2	449.87	800.4	135.2	201.68		800.4
66	2006	10	3	583.41	800.4	187.61	368.65		800.4
67	2006	10	4	386.88	800.4	113.55	240.32		800.4
68	2006	10	5	347.58	800.4	100.71	210.61		800.4
69	2006	10	6	86.36	800.4	100.52	48.6		800.4
70	2006	10	7	62.92	800.4	28.11	29.09		800.4
71	2006	11	1	23.8363	36.9697	12.1766	17.681		36.9697
72	2006	11	2	270.097	36.9697	38.3689	187.33		36.9697
73	2006	11	3	138.058	36.9697	40.2464	99.3368		36.9697
74	2006	11	4	269.01	36.9697	83.2392	216.995		36.9697
75	2006	11	5	108.092	36.9697	21.544	75.5809		36.9697
76	2006	11	6	15.7319	36.9697	5.8163	10.4089		36.9697
77	2006	11	7	14.9812	36.9697	5.5938	9.4875		36.9697
78	2006	12	1	138.546	147.762	38.061	80.9077		147.762
79	2006	12	2	310.796	147.762	88.0154	183.788		147.762
80	2006	12	3	89.758	147.762	32.3181	53.5805		147.762
81	2006	12	4	1342.57	147.762	629.753	798.992		147.762
82	2006	12	5	240.13	147.762	54.1495	144.02		147.762
83	2006	12	6	296.848	147.762	34.1449	178.761		147.762
84	2006	12	7	48.1966	147.762	12.0304	28.7141		147.762
85	2006	13	1	87.27	476.44	29.73	56.1654		476.44
86	2006	13	2	183.52	476.44	75.04	116.727		476.44
87	2006	13	3	257.17	476.44	92.54	163.606		476.44
88	2006	13	4	271.5	476.44	121.23	173.965		476.44
89	2006	13	5	189.61	476.44	72.73	121.482		476.44
90	2006	13	6	86.01	476.44	74.55	56.8601		476.44
91	2006	13	7	25.71	476.44	10.62	16.1239		476.44
92	2006	14	1	25.3217	58.6693	22.209	16.5915		58.6693
93	2006	14	2	47.8817	58.6693	46.6676	28.5235		58.6693
94	2006	14	3	61.503	58.6693	65.6286	37.6501		58.6693
95	2006	14	4	1597.25	58.6693	1396.07	1130.48		58.6693
96	2006	14	5	28.4793	58.6693	36.1943	20.1831		58.6693
97	2006	14	6	19.9458	58.6693	46.2533	12.3895		58.6693
98	2006	14	7	4.0025	58.6693	4.5241	2.3986		58.6693
99	2006	15	1	1524.63	281.22	385.81	1121.95		281.22
100	2006	15	2	2484.31	281.22	686.24	1817.54		281.22
101	2006	15	3	1123.44	281.22	340.48	823.094		281.22
102	2006	15	4	1762.76	281.22	672.12	1298.93		281.22
103	2006	15	5	2947.53	281.22	645.56	2179.38		281.22
104	2006	15	6	6390.43	281.22	1866.72	4813.66		281.22
105	2006	15	7	644.02	281.22	142.13	480.405		281.22
106	2006	16	1	73.3703	493.1	20.7867	46.232		493.1
107	2006	16	2	64.5556	493.1	27.0695	41.1771		493.1
108	2006	16	3	38.2088	493.1	20.7552	23.3021		493.1
109	2006	16	4	289.636	493.1	159.822	206.984		493.1
110	2006	16	5	155.514	493.1	50.662	103.709		493.1
111	2006	16	6	77.9237	493.1	38.636	51.9833		493.1
112	2006	16	7	21.4232	493.1	11.3849	14.1853		493.1
113	2006	17	1	345.01	199.9	103.01	238.03		199.9
114	2006	17	2	972.71	199.9	370.35	646.79		199.9
115	2006	17	3	424.46	199.9	199.75	270.83		199.9
116	2006	17	4	1046.62	199.9	534.15	772.03		199.9
117	2006	17	5	520.26	199.9	188.91	354.46		199.9
118	2006	17	6	415.97	199.9	161.8	300.23		199.9
119	2006	17	7	61.05	199.9	22.83	36.49		199.9
120	2006	18	1	14.3763	42.2586	6.77157	8.93856		42.2586
121	2006	18	2	33.3335	42.2586	13.1544	17.5147		42.2586
122	2006	18	3	97.2888	42.2586	61.8593	62.3437		42.2586
123	2006	18	4	61.5315	42.2586	24.04	40.4284		42.2586
124	2006	18	5	16.6891	42.2586	6.49025	9.28766		42.2586
125	2006	18	6	80.1983	42.2586	6.94891	59.1331		42.2586
126	2006	18	7	0.1	42.2586	0.0001	-0.0001		42.2586
127	2006	19	1	10.6167	15.5225	7.226	7.9494		15.5225
128	2006	19	2	27.3249	15.5225	20.6026	16.645		15.5225
129	2006	19	3	14.0852	15.5225	3.5078	9.514		15.5225
130	2006	19	4	0.3346	15.5225	0.139	0.1852		15.5225
131	2006	19	5	8.2981	15.5225	3.4172	5.4271		15.5225
132	2006	19	6
133	2006	19	7	1.8202	15.5225	0.5216	0.6611		15.5225
134	2006	20	1	4.0438	22.1	2.6702	2.58025		22.1
135	2006	20	2	8.8284	22.1	9.535	5.23157		22.1
136	2006	20	3	2.2654	22.1	0.443	1.22978		22.1
137	2006	20	4	3.659	22.1	1.0552	2.88075		22.1
138	2006	20	5	3.755	22.1	0.5661	2.29144		22.1
139	2006	20	6	0.1	22.1	0.01	0.089		22.1
140	2006	20	7	0.865	22.1	0.7336	0.18479		22.1
141	2006	21	1	4.0438	1223.3	2.6702	2.5802		1223.3
142	2006	21	2	8.8284	1223.3	9.535	5.2316		1223.3
143	2006	21	3	2.2654	1223.3	0.443	1.2298		1223.3
144	2006	21	4	3.659	1223.3	1.0552	2.8807		1223.3
145	2006	21	5	3.755	1223.3	0.5661	2.2914		1223.3
146	2006	21	6	0.1	1223.3	0.1	0.089		1223.3
147	2006	21	7	0.865	1223.3	0.7336	0.1848		1223.3
148	2006	22	1	45.2365	181.6	12.3586	32.0394		181.6
149	2006	22	2	88.6294	181.6	55.0266	59.1854		181.6
150	2006	22	3	208.259	181.6	123.882	155.299		181.6
151	2006	22	4	65.769	181.6	45.9305	43.0035		181.6
152	2006	22	5	27.0466	181.6	17.2952	18.949		181.6
153	2006	22	6	43.1955	181.6	46.8642	30.6772		181.6
154	2006	22	7	11.4893	181.6	7.6446	7.014		181.6
155	2006	23	1	26.3782	82.4826	15.9046	15.0153		82.4826
156	2006	23	2	135.552	82.4826	57.5179	88.5092		82.4826
157	2006	23	3	140.446	82.4826	106.37	88.7228		82.4826
158	2006	23	4	411.966	82.4826	235.932	281.265		82.4826
159	2006	23	5	160.169	82.4826	74.7177	101.742		82.4826
160	2006	23	6	142.837	82.4826	115.317	92.0739		82.4826
161	2006	23	7	45.551	82.4826	35.4413	25.9868		82.4826
162	2006	24	1	670.43	279.08	570.8	631.827		279.08
163	2006	24	2	1530.6	279.08	1503.31	1438.69		279.08
164	2006	24	3	457.57	279.08	535.09	425.363		279.08
165	2006	24	4	1894.69	279.08	2157.88	1718.05		279.08
166	2006	24	5	1275.76	279.08	988.74	1205.18		279.08
167	2006	24	6	3919.32	279.08	2435.87	3765.61		279.08
168	2006	24	7	300.12	279.08	242.72	281.851		279.08
169	2006	25	1	117.44	422	33.28	76.36		422
170	2006	25	2	473.56	422	113.08	304.69		422
171	2006	25	3	224.83	422	98.5	141.66		422
172	2006	25	4	488.88	422	193.24	340.28		422
173	2006	25	5	304.98	422	79.72	203.95		422
174	2006	25	6	388.8	422	144.22	273.99		422
175	2006	25	7	29.8	422	9.1	18.99		422
176	2006	26	1	270.8	186.29	61.0042	212.241		186.29
177	2006	26	2	280.81	186.29	109.849	203.889		186.29
178	2006	26	3	145.6	186.29	59.137	92.9984		186.29
179	2006	26	4	800.29	186.29	292.88	595.297		186.29
180	2006	26	5	456.39	186.29	134.159	370.493		186.29
181	2006	26	6	2045.26	186.29	398.581	1516.75		186.29
182	2006	26	7	103.2	186.29	23.4621	78.7726		186.29
183	2006	27	1	16.4827	23.71	6.57411	13.0371		23.71
184	2006	27	2	6.87163	23.71	4.41797	4.49309		23.71
185	2006	27	3	5.32023	23.71	4.32024	3.39363		23.71
186	2006	27	4	4.69433	23.71	3.40279	3.83546		23.71
187	2006	27	5	41.3697	23.71	11.6106	29.8062		23.71
188	2006	27	6	8.30898	23.71	12.5315	5.78252		23.71
189	2006	27	7	0.85566	23.71	0.19337	0.44347		23.71
190	2006	28	1	15.0472	44.69	4.09975	12.1921		44.69
191	2006	28	2	33.5509	44.69	15.8378	23.7542		44.69
192	2006	28	3	28.2008	44.69	16.2118	16.651		44.69
193	2006	28	4	64.1814	44.69	29.5646	47.3802		44.69
194	2006	28	5	43	44.69	13.805	33.3047		44.69
195	2006	28	6	9.18	44.69	4.81	6.4139		44.69
196	2006	28	7	8.13	44.69	9.4185	6.8609		44.69
197	2006	29	1	1099.05	1166.02	253.17	852.75		1166.02
198	2006	29	2	2000.7	1166.02	598.88	1478.7		1166.02
199	2006	29	3	664.52	1166.02	217.44	479.74		1166.02
200	2006	29	4	1659.37	1166.02	456.53	1290.91		1166.02
201	2006	29	5	2333.31	1166.02	507.83	1814.7		1166.02
202	2006	29	6	1583.6	1166.02	368.05	1334.08		1166.02
203	2006	29	7	404.97	1166.02	106.33	288.74		1166.02
204	2006	30	1	45.0665	145.72	17.0955	32.0354		145.72
205	2006	30	2	130.944	145.72	61.4151	83.9847		145.72
206	2006	30	3	72.7131	145.72	89.322	57.5524		145.72
207	2006	30	4	1136.52	145.72	383.064	845.471		145.72
208	2006	30	5	157.459	145.72	27.4413	132.356		145.72
209	2006	30	6	37.0055	145.72	11.0888	25.871		145.72
210	2006	30	7	51.568	145.72	19.9644	34.7527		145.72
1	2007	1	1	169.447	455.5	38.1011	108.678		455.5
2	2007	1	2	294.619	455.5	108.016	182.242		455.5
3	2007	1	3	167.212	455.5	51.0876	106.4		455.5
4	2007	1	4	702.278	455.5	259.747	495.888		455.5
5	2007	1	5	815.837	455.5	134.566	540.893		455.5
6	2007	1	6	127.017	455.5	42.7616	84.9749		455.5
7	2007	1	7	37.8335	455.5	13.1689	22.384		455.5
8	2007	2	1	48.4464	96.74	24.8868	35.292		96.74
9	2007	2	2	86.084	96.74	44.0962	60.2804		96.74
10	2007	2	3	164.178	96.74	79.7968	120.139		96.74
11	2007	2	4	715.793	96.74	232.636	541.667		96.74
12	2007	2	5	49.0426	96.74	29.1011	32.763		96.74
13	2007	2	6	260.801	96.74	163.774	185.544		96.74
14	2007	2	7	50.3481	96.74	38.0886	27.9668		96.74
15	2007	3	1	288.812	227.72	72.9777	205.351		227.72
16	2007	3	2	302.432	227.72	85.5753	201.426		227.72
17	2007	3	3	251.926	227.72	60.4616	171.684		227.72
18	2007	3	4	521.116	227.72	172.534	357.57		227.72
19	2007	3	5	565.538	227.72	113.223	384.799		227.72
20	2007	3	6	1568.07	227.72	289.142	1157.77		227.72
21	2007	3	7	125.156	227.72	36.9012	82.4762		227.72
22	2007	4	1	14.2438	39.23	4.37926	8.15527		39.23
23	2007	4	2	32.6724	39.23	9.83951	16.241		39.23
24	2007	4	3	49.6804	39.23	13.2796	27.134		39.23
25	2007	4	4	17.8175	39.23	7.81128	14.7671		39.23
26	2007	4	5	38.6582	39.23	9.76879	21.8493		39.23
27	2007	4	6	13.5352	39.23	11.6235	9.11724		39.23
28	2007	4	7	1.97581	39.23	0.527967	0.898706		39.23
29	2007	5	1	850.039	422.98	96.9698	589.874		422.98
30	2007	5	2	366.831	422.98	60.3387	258.345		422.98
31	2007	5	3	288.717	422.98	52.963	188.751		422.98
32	2007	5	4	362.873	422.98	47.9634	270.445		422.98
33	2007	5	5	2893.68	422.98	265.596	2051.58		422.98
34	2007	5	6	2180.56	422.98	237.154	1365.42		422.98
35	2007	5	7	92.2804	422.98	13.5745	58.8771		422.98
36	2007	6	1	31.4578	57.6183	5.78304	19.0262		57.6183
37	2007	6	2	66.8405	57.6183	24.0198	41.1483		57.6183
38	2007	6	3	167.971	57.6183	31.8861	113.283		57.6183
39	2007	6	4	529.16	57.6183	138.649	354.873		57.6183
40	2007	6	5	110.964	57.6183	20.3296	70.1897		57.6183
41	2007	6	6	62.1995	57.6183	13.7666	38.2738		57.6183
42	2007	6	7	7.8645	57.6183	3.75747	4.34135		57.6183
43	2007	7	1	33.4286	42.4536	39.429	23.8977		42.4536
44	2007	7	2	21.3524	42.4536	29.2999	14.186		42.4536
45	2007	7	3	26.9619	42.4536	57.9473	18.6791		42.4536
46	2007	7	4	90.5905	42.4536	161.028	58.4465		42.4536
47	2007	7	5	48.4	42.4536	34.76	35.8326		42.4536
48	2007	7	6	24.7429	42.4536	39.013	15.8884		42.4536
49	2007	7	7	6.3619	42.4536	5.23609	2.68837		42.4536
50	2007	8	1	18.7113	17.9804	6.83149	13.3142		17.9804
51	2007	8	2	0.540293	17.9804	0.594689	0.350296		17.9804
52	2007	8	3	1.98332	17.9804	0.542972	1.42679		17.9804
53	2007	8	4	114.987	17.9804	29.185	82.483		17.9804
54	2007	8	5	15.0681	17.9804	3.64128	10.5195		17.9804
55	2007	8	6	6.91717	17.9804	2.86681	4.98338		17.9804
56	2007	8	7	0.0377561	17.9804	0.132382	0.0264092		17.9804
57	2007	9	1	451.024	689.13	126.994	314.597		689.13
58	2007	9	2	477.396	689.13	152.841	320.805		689.13
59	2007	9	3	351.884	689.13	124.301	232.758		689.13
60	2007	9	4	506.135	689.13	190.431	376.132		689.13
61	2007	9	5	523.352	689.13	125.21	371.427		689.13
62	2007	9	6	87.7116	689.13	56.7755	59.1314		689.13
63	2007	9	7	34.1532	689.13	11.0985	20.7591		689.13
64	2007	10	1	251.388	884.14	53.6331	95.7331		884.14
65	2007	10	2	625.38	884.14	161.271	303.759		884.14
66	2007	10	3	746.008	884.14	205.803	483.355		884.14
67	2007	10	4	552.072	884.14	133.655	364.088		884.14
68	2007	10	5	468.004	884.14	109.438	307.932		884.14
69	2007	10	6	88.251	884.14	78.9999	47.8102		884.14
70	2007	10	7	89.6008	884.14	31.0832	41.9455		884.14
71	2007	11	1	27.0534	42.6557	11.8223	18.0984		42.6557
72	2007	11	2	298.931	42.6557	44.2968	189.911		42.6557
73	2007	11	3	166.585	42.6557	43.3588	103.321		42.6557
74	2007	11	4	277.092	42.6557	85.6557	201.956		42.6557
75	2007	11	5	130.218	42.6557	24.9585	71.95		42.6557
76	2007	11	6	13.0521	42.6557	5.65936	8.73924		42.6557
77	2007	11	7	20.1975	42.6557	5.7827	10.6944		42.6557
78	2007	12	1	183.409	208.028	62.6806	114.492		208.028
79	2007	12	2	365.142	208.028	123.121	239.172		208.028
80	2007	12	3	121.887	208.028	45	70.1878		208.028
81	2007	12	4	1601.11	208.028	721.479	1064.41		208.028
82	2007	12	5	298.604	208.028	83.5064	205.623		208.028
83	2007	12	6	365.768	208.028	82.5264	190.968		208.028
84	2007	12	7	50.0048	208.028	16.7562	22.8117		208.028
85	2007	13	1	134.328	484.53	46.8193	83.8643		484.53
86	2007	13	2	263.447	484.53	110.419	167.822		484.53
87	2007	13	3	428.628	484.53	157.516	273.739		484.53
88	2007	13	4	393.144	484.53	179.895	240.049		484.53
89	2007	13	5	259.143	484.53	102.029	166.624		484.53
90	2007	13	6	99.5378	484.53	89.0073	63.4139		484.53
91	2007	13	7	34.2417	484.53	14.5297	21.5896		484.53
92	2007	14	1	49.1861	57.2479	30.3082	30.3512		57.2479
93	2007	14	2	70.44	57.2479	53.3285	42.6987		57.2479
94	2007	14	3	92.0848	57.2479	81.1945	54.1048		57.2479
95	2007	14	4	2172.44	57.2479	1597.53	1499.66		57.2479
96	2007	14	5	63.3037	57.2479	46.9145	37.9926		57.2479
97	2007	14	6	31.4636	57.2479	51.8066	20.2562		57.2479
98	2007	14	7	5.11402	57.2479	5.6805	2.78251		57.2479
99	2007	15	1	1950.35	299.46	457.602	1402.15		299.46
100	2007	15	2	3230.66	299.46	852.513	2309.15		299.46
101	2007	15	3	1389.63	299.46	417.487	992.579		299.46
102	2007	15	4	2391.79	299.46	840.633	1722.11		299.46
103	2007	15	5	3921.13	299.46	784.693	2829.06		299.46
104	2007	15	6	7988.65	299.46	2648.85	5886.02		299.46
105	2007	15	7	795.848	299.46	168.212	577.391		299.46
106	2007	16	1	102.865	512.88	26.048	64.7126		512.88
107	2007	16	2	86.9556	512.88	29.0994	52.4373		512.88
108	2007	16	3	52.8166	512.88	34.7931	32.5079		512.88
109	2007	16	4	342.989	512.88	174.568	241.961		512.88
110	2007	16	5	286.966	512.88	75.6215	185.999		512.88
111	2007	16	6	106.484	512.88	28.774	68.948		512.88
112	2007	16	7	31.0977	512.88	13.0116	19.604		512.88
113	2007	17	1	427.759	138.9	150.047	266.956		138.9
114	2007	17	2	1337.25	138.9	479.161	893.54		138.9
115	2007	17	3	597.51	138.9	239.041	392.471		138.9
116	2007	17	4	1447.48	138.9	620.833	1056.69		138.9
117	2007	17	5	682.778	138.9	246.427	459.857		138.9
118	2007	17	6	521.092	138.9	183.679	349.179		138.9
119	2007	17	7	94.3103	138.9	35.8214	57.7863		138.9
120	2007	18	1	23.922	41.6562	9.07043	15.2694		41.6562
121	2007	18	2	47.9824	41.6562	15.0245	27.9768		41.6562
122	2007	18	3	117.633	41.6562	74.5149	71.0295		41.6562
123	2007	18	4	95.1978	41.6562	34.4533	65.0454		41.6562
124	2007	18	5	24.9586	41.6562	9.48098	13.8042		41.6562
125	2007	18	6	90.1392	41.6562	6.38171	67.9019		41.6562
126	2007	18	7	9.46074e-05	41.6562	0.0001	-9.54198e-05		41.6562
127	2007	19	1	11.537	14.993	7.54586	7.66538		14.993
128	2007	19	2	29.9421	14.993	21.4359	19.1624		14.993
129	2007	19	3	15.6479	14.993	4.49358	10.8192		14.993
130	2007	19	4	0.25243	14.993	0.1748	0.0829008		14.993
131	2007	19	5	12.1248	14.993	3.64849	7.34428		14.993
132	2007	19	6
133	2007	19	7	6.09831	14.993	4.879	2.88515		14.993
134	2007	20	1	9.05397	22.98	3.97112	6.31878		22.98
135	2007	20	2	10.2389	22.98	6.03932	6.61903		22.98
136	2007	20	3	1.16813	22.98	0.436292	0.35652		22.98
137	2007	20	4	3.30414	22.98	2.96791	2.65127		22.98
138	2007	20	5	6.06376	22.98	0.833806	4.04277		22.98
139	2007	20	6	0.0960154	22.98	0.0963724	0.095653		22.98
140	2007	20	7	1.2386	22.98	0.808821	0.130611		22.98
141	2007	21	1	9.12847	1303.4	3.97362	6.29709		1303.4
142	2007	21	2	10.3232	1303.4	6.0326	6.59628		1303.4
143	2007	21	3	1.17774	1303.4	0.436279	0.355286		1303.4
144	2007	21	4	3.33133	1303.4	2.97158	2.64214		1303.4
145	2007	21	5	6.11366	1303.4	0.834321	4.0289		1303.4
146	2007	21	6	0.0968054	1303.4	0.0134615	0.0943702		1303.4
147	2007	21	7	1.24879	1303.4	0.808965	0.130153		1303.4
148	2007	22	1	33.3258	165.3	10.1481	22.3417		165.3
149	2007	22	2	116.807	165.3	62.3291	80.5887		165.3
150	2007	22	3	241.943	165.3	134.62	181.131		165.3
151	2007	22	4	82.849	165.3	52.9318	57.0267		165.3
152	2007	22	5	34.9715	165.3	20.3478	24.2702		165.3
153	2007	22	6	68.1016	165.3	81.1089	44.5089		165.3
154	2007	22	7	13.1346	165.3	8.9813	8.30541		165.3
155	2007	23	1	15.6578	83.6306	11.1776	9.34544		83.6306
156	2007	23	2	130.245	83.6306	50.1891	85.9674		83.6306
157	2007	23	3	138.982	83.6306	96.6952	87.0203		83.6306
158	2007	23	4	559.235	83.6306	262.07	377.396		83.6306
159	2007	23	5	164.243	83.6306	55.0178	104.271		83.6306
160	2007	23	6	142.576	83.6306	112.013	89.8213		83.6306
161	2007	23	7	35.8031	83.6306	31.7175	19.5347		83.6306
162	2007	24	1	821.838	295.07	655.747	753.744		295.07
163	2007	24	2	1868	295.07	1926.81	1699.97		295.07
164	2007	24	3	593.449	295.07	660.568	540.722		295.07
165	2007	24	4	2330.95	295.07	2670.14	2055.97		295.07
166	2007	24	5	1554.71	295.07	1156.01	1428.48		295.07
167	2007	24	6	4917.88	295.07	2791.06	4597.75		295.07
168	2007	24	7	318.715	295.07	277.474	290.346		295.07
169	2007	25	1	184.283	482.09	41.53	114.638		482.09
170	2007	25	2	623.985	482.09	149.378	390.499		482.09
171	2007	25	3	350.722	482.09	118.74	214.167		482.09
172	2007	25	4	599.904	482.09	215.528	411.11		482.09
173	2007	25	5	413.349	482.09	87.8546	263.029		482.09
174	2007	25	6	573.908	482.09	201.864	350.348		482.09
175	2007	25	7	41.1453	482.09	11.9365	24.2897		482.09
176	2007	26	1	338.69	200.01	86.0024	240.452		200.01
177	2007	26	2	417.754	200.01	144.442	259.354		200.01
178	2007	26	3	201.793	200.01	73.521	123.675		200.01
179	2007	26	4	1027.72	200.01	385.277	700.537		200.01
180	2007	26	5	534.227	200.01	139.563	404.678		200.01
181	2007	26	6	1951.71	200.01	398.025	1374.68		200.01
182	2007	26	7	97.1626	200.01	21.212	69.3042		200.01
183	2007	27	1	21.2523	25.02	6.72307	17.4434		25.02
184	2007	27	2	8.52257	25.02	3.98628	5.7974		25.02
185	2007	27	3	7.0218	25.02	4.7009	4.90365		25.02
186	2007	27	4	9.00125	25.02	3.32002	8.26683		25.02
187	2007	27	5	68.3684	25.02	13.4369	52.0885		25.02
188	2007	27	6	11.5708	25.02	12.8515	7.60461		25.02
189	2007	27	7	1.03405	25.02	0.297709	0.741985		25.02
190	2007	28	1	17.3072	53.04	4.28024	13.0865		53.04
191	2007	28	2	46.2422	53.04	18.1881	28.9355		53.04
192	2007	28	3	36.1198	53.04	17.3354	22.0802		53.04
193	2007	28	4	77.7322	53.04	30.3511	56.9089		53.04
194	2007	28	5	52.5716	53.04	14.8031	41.5442		53.04
195	2007	28	6	11.1265	53.04	5.40175	7.11495		53.04
196	2007	28	7	9.84804	53.04	15.5166	7.84722		53.04
197	2007	29	1	1418.65	1290.51	318.635	1066.47		1290.51
198	2007	29	2	2523.89	1290.51	724.748	1820.24		1290.51
199	2007	29	3	854.561	1290.51	272.78	602.032		1290.51
200	2007	29	4	2094.79	1290.51	572.82	1569.31		1290.51
201	2007	29	5	3002.64	1290.51	630.524	2252.69		1290.51
202	2007	29	6	1772.05	1290.51	436.861	1404.22		1290.51
203	2007	29	7	485.742	1290.51	131.086	340.617		1290.51
204	2007	30	1	59.5688	148.33	19.6436	41.7506		148.33
205	2007	30	2	169.122	148.33	62.9739	107.441		148.33
206	2007	30	3	81.9814	148.33	87.0808	66.6644		148.33
207	2007	30	4	1528.94	148.33	449.79	1074.62		148.33
208	2007	30	5	205.927	148.33	37.8412	155.468		148.33
209	2007	30	6	52.3788	148.33	13.4792	35.7465		148.33
210	2007	30	7	58.196	148.33	20.6252	38.7155		148.33
1	2008	1	1	250.733	500.1	59.5498	164.28		500.1
2	2008	1	2	407.738	500.1	148.749	254.866		500.1
3	2008	1	3	241.885	500.1	70.8606	151.944		500.1
4	2008	1	4	747.723	500.1	296.662	489.936		500.1
5	2008	1	5	985.441	500.1	187.545	635.202		500.1
6	2008	1	6	144.239	500.1	61.6262	90.1498		500.1
7	2008	1	7	47.3586	500.1	15.7156	27.1707		500.1
8	2008	2	1	204.646	134.2	66.8159	135.434		134.2
9	2008	2	2	397.338	134.2	137.33	247.086		134.2
10	2008	2	3	421.818	134.2	142.649	254.573		134.2
11	2008	2	4	1119.82	134.2	396.712	748.412		134.2
12	2008	2	5	375.915	134.2	105.055	232.284		134.2
13	2008	2	6	2316.62	134.2	536.414	1708.7		134.2
14	2008	2	7	205.215	134.2	59.91	117.548		134.2
15	2008	3	1	348.353	223.77	85.653	229.776		223.77
16	2008	3	2	415.262	223.77	106.276	267.844		223.77
17	2008	3	3	307.635	223.77	74.8495	208.11		223.77
18	2008	3	4	625.14	223.77	199.247	383.494		223.77
19	2008	3	5	682.838	223.77	132.839	441.453		223.77
20	2008	3	6	1659.42	223.77	308.568	1217.91		223.77
21	2008	3	7	140.883	223.77	42.1066	89.5825		223.77
22	2008	4	1	20.1551	36.5	5.56333	13.479		36.5
23	2008	4	2	41.7062	36.5	12.4123	24.7651		36.5
24	2008	4	3	58.9719	36.5	13.2574	33.8219		36.5
25	2008	4	4	24.1211	36.5	6.46505	13.8799		36.5
26	2008	4	5	45.0489	36.5	7.06448	25.938		36.5
27	2008	4	6	11.7526	36.5	13.1588	6.76777		36.5
28	2008	4	7	1.35852	36.5	0.487817	0.0543682		36.5
29	2008	5	1	1071.97	416.47	133.101	701.231		416.47
30	2008	5	2	505.084	416.47	75.3738	339.873		416.47
31	2008	5	3	412.41	416.47	70.9386	245.33		416.47
32	2008	5	4	464.377	416.47	84.4452	294.293		416.47
33	2008	5	5	3377.67	416.47	317.517	2226.5		416.47
34	2008	5	6	3189.82	416.47	289.75	2171.7		416.47
35	2008	5	7	125.098	416.47	19.977	78.1569		416.47
36	2008	6	1	42.9159	58.4381	12.6939	22.1091		58.4381
37	2008	6	2	79.8796	58.4381	27.775	25.9194		58.4381
38	2008	6	3	170.713	58.4381	37.3444	117.789		58.4381
39	2008	6	4	584.133	58.4381	173.294	356.981		58.4381
40	2008	6	5	106.442	58.4381	29.9159	56.8014		58.4381
41	2008	6	6	63.6796	58.4381	16.0035	25.1298		58.4381
42	2008	6	7	7.2204	58.4381	4.11958	2.99881		58.4381
43	2008	7	1	50.305	37.6133	50.5104	39.7891		37.6133
44	2008	7	2	21.3693	37.6133	29.4684	10.1044		37.6133
45	2008	7	3	20.2593	37.6133	52.1271	13.3375		37.6133
46	2008	7	4	92.3488	37.6133	184.903	66.5881		37.6133
47	2008	7	5	48.89	37.6133	37.3241	35.8532		37.6133
48	2008	7	6	25.5719	37.6133	44.8332	15.57		37.6133
49	2008	7	7	5.18556	37.6133	5.73293	2.14987		37.6133
50	2008	8	1	17.3475	20.0651	6.84439	11.8195		20.0651
51	2008	8	2	0.579172	20.0651	3.2197	0.279085		20.0651
52	2008	8	3	1.45166	20.0651	0.536067	0.992932		20.0651
53	2008	8	4	65.4249	20.0651	29.0419	44.4338		20.0651
54	2008	8	5	14.076	20.0651	4.2187	9.4408		20.0651
55	2008	8	6	6.83646	20.0651	3.44373	4.75552		20.0651
56	2008	8	7	0.0324292	20.0651	0.17373	0.0204469		20.0651
57	2008	9	1	529.767	709.44	172.407	355.645		709.44
58	2008	9	2	532.589	709.44	190.849	348.853		709.44
59	2008	9	3	351.106	709.44	153.712	228.084		709.44
60	2008	9	4	581.188	709.44	222.37	380.187		709.44
61	2008	9	5	608.796	709.44	195.588	383.507		709.44
62	2008	9	6	111.111	709.44	86.0684	74.4205		709.44
63	2008	9	7	37.2	709.44	12.9312	23.6039		709.44
64	2008	10	1	322.007	933.43	146.367	208.111		933.43
65	2008	10	2	793.052	933.43	434.334	500.396		933.43
66	2008	10	3	899.353	933.43	596.615	652.637		933.43
67	2008	10	4	658.361	933.43	426.453	481.725		933.43
68	2008	10	5	569.206	933.43	434.899	419.279		933.43
69	2008	10	6	116.858	933.43	153.578	79.1775		933.43
70	2008	10	7	107.471	933.43	100.399	63.6561		933.43
71	2008	11	1	42.8225	48.8437	10.7439	29.662		48.8437
72	2008	11	2	349.788	48.8437	48.9002	243.161		48.8437
73	2008	11	3	194.378	48.8437	53.7922	136.372		48.8437
74	2008	11	4	272.487	48.8437	61.1788	191.096		48.8437
75	2008	11	5	145.78	48.8437	26.5325	98.6501		48.8437
76	2008	11	6	14.7765	48.8437	6.29823	10.2442		48.8437
77	2008	11	7	18.1628	48.8437	6.32245	12.5048		48.8437
78	2008	12	1	273.879	227.84	88.2941	156.031		227.84
79	2008	12	2	423.037	227.84	222.563	239.733		227.84
80	2008	12	3	175.1	227.84	93.4874	99.695		227.84
81	2008	12	4	2199.59	227.84	1026.03	1231.99		227.84
82	2008	12	5	397.475	227.84	166.116	225.295		227.84
83	2008	12	6	446.148	227.84	244.057	260.236		227.84
84	2008	12	7	53.2731	227.84	18.047	30.324		227.84
85	2008	13	1	184.918	476.42	56.5133	114.383		476.42
86	2008	13	2	353.884	476.42	115.091	218.865		476.42
87	2008	13	3	626.039	476.42	140.183	383.605		476.42
88	2008	13	4	407.847	476.42	168.102	240.892		476.42
89	2008	13	5	350	476.42	88.9542	218.148		476.42
90	2008	13	6	116.664	476.42	62.5508	72.8819		476.42
91	2008	13	7	43.2464	476.42	15.9522	26.2046		476.42
92	2008	14	1	79.6644	56.3619	38.16	48.7859		56.3619
93	2008	14	2	101.43	56.3619	63.65	55.1821		56.3619
94	2008	14	3	131.528	56.3619	116.883	76.431		56.3619
95	2008	14	4	2403.59	56.3619	1598.07	1629.42		56.3619
96	2008	14	5	70.7209	56.3619	57.6817	45.0771		56.3619
97	2008	14	6	44.5944	56.3619	75.9932	31.3687		56.3619
98	2008	14	7	8.97391	56.3619	6.36553	4.76874		56.3619
99	2008	15	1	2535.96	296.42	688.133	1633.09		296.42
100	2008	15	2	4247.66	296.42	1237.24	2731.79		296.42
101	2008	15	3	1956.17	296.42	638.433	1261.26		296.42
102	2008	15	4	3370.72	296.42	1312.32	2166.06		296.42
103	2008	15	5	5372.23	296.42	1150.78	3474.82		296.42
104	2008	15	6	9249.94	296.42	3518.55	6132.32		296.42
105	2008	15	7	1066.83	296.42	258.358	696.347		296.42
106	2008	16	1	122.403	514.79	25.2469	70.3375		514.79
107	2008	16	2	117.89	514.79	33.6794	56.9885		514.79
108	2008	16	3	83.367	514.79	37.8029	47.6735		514.79
109	2008	16	4	367.627	514.79	196.075	249.192		514.79
110	2008	16	5	444.399	514.79	101.367	269.649		514.79
111	2008	16	6	139.701	514.79	38.6083	86.379		514.79
112	2008	16	7	28.679	514.79	14.1305	17.557		514.79
113	2008	17	1	591.218	140.4	243.693	391.396		140.4
114	2008	17	2	1564.25	140.4	751.098	1038.47		140.4
115	2008	17	3	737.885	140.4	393.921	491.648		140.4
116	2008	17	4	1518.1	140.4	749.893	1018.81		140.4
117	2008	17	5	779.757	140.4	382.316	518.824		140.4
118	2008	17	6	460.634	140.4	174.619	309.746		140.4
119	2008	17	7	97.9879	140.4	39.4772	64.4088		140.4
120	2008	18	1	33.4007	38.7981	11.3406	21.172		38.7981
121	2008	18	2	71.6135	38.7981	23.2374	44.3152		38.7981
122	2008	18	3	183.255	38.7981	118.875	118.393		38.7981
123	2008	18	4	104.094	38.7981	47.3422	66.8328		38.7981
124	2008	18	5	36.7933	38.7981	12.5056	23.5806		38.7981
125	2008	18	6	78.4193	38.7981	4.9998	51.0015		38.7981
126	2008	18	7	0.222912	38.7981	0.00523333	0.141962		38.7981
127	2008	19	1	14.1815	13.3536	9.08413	9.92618		13.3536
128	2008	19	2	29.1292	13.3536	22.8027	17.2258		13.3536
129	2008	19	3	22.5067	13.3536	5.78239	15.6276		13.3536
130	2008	19	4	0.456826	13.3536	0.176956	0.110489		13.3536
131	2008	19	5	17.3564	13.3536	4.10587	10.8378		13.3536
132	2008	19	6
133	2008	19	7	5.45777	13.3536	3.86929	3.18115		13.3536
134	2008	20	1	10.4223	23.11	3.78573	7.94066		23.11
135	2008	20	2	16.2987	23.11	12.6448	10.8767		23.11
136	2008	20	3	0.806315	23.11	0.754936	0.0351937		23.11
137	2008	20	4	2.46963	23.11	0.883905	1.63506		23.11
138	2008	20	5	8.26723	23.11	2.44596	4.72969		23.11
139	2008	20	6	0.480791	23.11	0.0187284	0.295041		23.11
140	2008	20	7	1.32896	23.11	0.808491	0.216191		23.11
141	2008	21	1	10.4113	1253.8	3.78305	7.72656		1253.8
142	2008	21	2	16.2815	1253.8	12.8228	10.5834		1253.8
143	2008	21	3	0.805464	1253.8	0.763836	0.0342533		1253.8
144	2008	21	4	2.46702	1253.8	0.829291	1.59101		1253.8
145	2008	21	5	8.2585	1253.8	2.49157	4.60217		1253.8
146	2008	21	6	0.480283	1253.8	0.0139972	0.287103		1253.8
147	2008	21	7	1.32755	1253.8	0.808626	0.210329		1253.8
148	2008	22	1	29.2297	165.2	10.8816	23.2543		165.2
149	2008	22	2	101.24	165.2	67.1312	76.6387		165.2
150	2008	22	3	214.906	165.2	144.622	176.117		165.2
151	2008	22	4	78.7833	165.2	52.2031	60.1319		165.2
152	2008	22	5	44.9254	165.2	21.6559	32.6564		165.2
153	2008	22	6	77.4154	165.2	95.5395	57.3091		165.2
154	2008	22	7	10.7484	165.2	7.98278	6.97865		165.2
155	2008	23	1	46.0588	83.25	18.2375	31.6103		83.25
156	2008	23	2	206.912	83.25	65.829	143.121		83.25
157	2008	23	3	201.241	83.25	119.471	131.45		83.25
158	2008	23	4	640.221	83.25	299.608	427.034		83.25
159	2008	23	5	244.238	83.25	80.249	163.44		83.25
160	2008	23	6	171.065	83.25	115.85	121.211		83.25
161	2008	23	7	61.6069	83.25	39.2756	40.4008		83.25
162	2008	24	1	941.346	348.78	737.644	798.724		348.78
163	2008	24	2	2143.1	348.78	2341.55	1812.6		348.78
164	2008	24	3	825.399	348.78	899.338	699.812		348.78
165	2008	24	4	2486.52	348.78	2924.91	2064.65		348.78
166	2008	24	5	1682.92	348.78	1267.12	1433.14		348.78
167	2008	24	6	5092.2	348.78	2685.27	4412.69		348.78
168	2008	24	7	340.049	348.78	292.839	288.39		348.78
169	2008	25	1	308.605	487.39	101.541	189.275		487.39
170	2008	25	2	764.881	487.39	227.531	474.346		487.39
171	2008	25	3	504.321	487.39	186.619	311.361		487.39
172	2008	25	4	727.44	487.39	265.116	447.802		487.39
173	2008	25	5	492.952	487.39	138.662	303.808		487.39
174	2008	25	6	636.626	487.39	241.81	393.496		487.39
175	2008	25	7	59.1039	487.39	20.5509	35.5884		487.39
176	2008	26	1	550.92	208.79	65.8649	400.224		208.79
177	2008	26	2	574.732	208.79	135.57	349.124		208.79
178	2008	26	3	402.578	208.79	73.9014	229.392		208.79
179	2008	26	4	1253.59	208.79	266.151	818.961		208.79
180	2008	26	5	642.249	208.79	93.5639	433.037		208.79
181	2008	26	6	1593.84	208.79	231.251	1028.56		208.79
182	2008	26	7	128.931	208.79	14.4852	90.6081		208.79
183	2008	27	1	30.0755	25.03	7.75501	25.2157		25.03
184	2008	27	2	8.36731	25.03	4.05678	5.56486		25.03
185	2008	27	3	10.5129	25.03	6.00632	7.57845		25.03
186	2008	27	4	9.3835	25.03	3.09031	7.87765		25.03
187	2008	27	5	94.4271	25.03	13.9983	75.2126		25.03
188	2008	27	6	9.75391	25.03	14.317	5.90291		25.03
189	2008	27	7	0.849287	25.03	0.181095	0.438801		25.03
190	2008	28	1	29.4213	52.92	22.632	23.9874		52.92
191	2008	28	2	44.4003	52.92	35.1832	25.0496		52.92
192	2008	28	3	41.6477	52.92	41.2322	27.6664		52.92
193	2008	28	4	103.327	52.92	78.2057	76.1111		52.92
194	2008	28	5	57.9866	52.92	45.204	43.9001		52.92
195	2008	28	6	11.0456	52.92	16.0093	7.01393		52.92
196	2008	28	7	11.1583	52.92	19.3758	8.45874		52.92
197	2008	29	1	1655.6	1324.56	397.319	1156.37		1324.56
198	2008	29	2	2784.71	1324.56	826.581	1932.21		1324.56
199	2008	29	3	881.977	1324.56	316.71	612.819		1324.56
200	2008	29	4	2457.31	1324.56	722.048	1725.72		1324.56
201	2008	29	5	3434.53	1324.56	748.621	2395.18		1324.56
202	2008	29	6	1596.94	1324.56	485.396	1124.88		1324.56
203	2008	29	7	480.519	1324.56	151.401	331.19		1324.56
204	2008	30	1	77.7612	152.11	25.2496	49.6118		152.11
205	2008	30	2	214.144	152.11	80.041	127.019		152.11
206	2008	30	3	101.995	152.11	100.796	61.8111		152.11
207	2008	30	4	1726.87	152.11	515.394	1134.83		152.11
208	2008	30	5	257.683	152.11	46.7467	173.311		152.11
209	2008	30	6	69.3039	152.11	16.9191	40.832		152.11
210	2008	30	7	57.9169	152.11	21.6822	34.6712		152.11
1	2009	1	1	344.438	70.1	91.7597	216.932		70.1
2	2009	1	2	525.796	70.1	181.276	315.9		70.1
3	2009	1	3	346.452	70.1	86.5228	216.864		70.1
4	2009	1	4	1178.06	70.1	384.399	802.789		70.1
5	2009	1	5	1387.29	70.1	261.861	886.225		70.1
6	2009	1	6	186.632	70.1	70.7361	115.996		70.1
7	2009	1	7	64.5473	70.1	19.4572	35.8242		70.1
8	2009	2	1	189.879	129.9	66.7031	130.162		129.9
9	2009	2	2	388.739	129.9	144.759	247.091		129.9
10	2009	2	3	435.184	129.9	155.063	271.306		129.9
11	2009	2	4	1711.35	129.9	440.632	1210.19		129.9
12	2009	2	5	613.403	129.9	106.681	418.7		129.9
13	2009	2	6	2155.32	129.9	528.293	1740.91		129.9
14	2009	2	7	211.254	129.9	61.2503	124.173		129.9
15	2009	3	1	360.762	226.41	97.6891	239.475		226.41
16	2009	3	2	486.083	226.41	122.979	306.288		226.41
17	2009	3	3	376.166	226.41	88.0985	251.307		226.41
18	2009	3	4	737.419	226.41	219.35	481.678		226.41
19	2009	3	5	719.031	226.41	146.921	456.261		226.41
20	2009	3	6	1732.9	226.41	336.734	1255.67		226.41
21	2009	3	7	141.654	226.41	39.2589	86.3137		226.41
22	2009	4	1	45.3233	38.09	13.9421	24.9198		38.09
23	2009	4	2	45.1953	38.09	19.6726	25.0875		38.09
24	2009	4	3	59.1334	38.09	27.7891	31.9879		38.09
25	2009	4	4	31.6436	38.09	11.5585	17.7878		38.09
26	2009	4	5	97.7462	38.09	11.3446	53.7871		38.09
27	2009	4	6	15.1702	38.09	13.2998	8.28002		38.09
28	2009	4	7	2.6446	38.09	0.738003	1.45469		38.09
29	2009	5	1	1313.72	443.46	171.432	901.818		443.46
30	2009	5	2	578.114	443.46	78.0333	391.768		443.46
31	2009	5	3	475.231	443.46	87.1936	304.245		443.46
32	2009	5	4	619.407	443.46	111.896	433.597		443.46
33	2009	5	5	3921.62	443.46	356.295	2676.61		443.46
34	2009	5	6	3922.18	443.46	374.224	2328.13		443.46
35	2009	5	7	192.535	443.46	29.8341	124.032		443.46
36	2009	6	1	75.572	59.2296	19.753	48.4744		59.2296
37	2009	6	2	130.26	59.2296	31.6107	76.2201		59.2296
38	2009	6	3	226.185	59.2296	42.9197	151.946		59.2296
39	2009	6	4	952.635	59.2296	208.681	630.766		59.2296
40	2009	6	5	188.329	59.2296	39.7077	123.844		59.2296
41	2009	6	6	109.868	59.2296	18.2883	72.6382		59.2296
42	2009	6	7	13.8118	59.2296	4.48947	7.35178		59.2296
43	2009	7	1	23.0405	37	31.6802	15.9538		37
44	2009	7	2	28.5022	37	46.7891	16.2456		37
45	2009	7	3	127.525	37	219.446	114.241		37
46	2009	7	4	58.3943	37	49.8687	30.528		37
47	2009	7	5	34.2489	37	46.8407	20.5967		37
48	2009	7	6	7.56435	37	13.1758	-3.45783		37
49	2009	7	7	13.819	37	38.5557	11.2755		37
50	2009	8	1	16.0878	20.947	6.85759	12.3892		20.947
51	2009	8	2	4.84053	20.947	5.90693	3.61666		20.947
52	2009	8	3	2.24963	20.947	0.528998	1.76066		20.947
53	2009	8	4	65.9004	20.947	28.8954	50.8382		20.947
54	2009	8	5	20.4365	20.947	4.80981	15.8131		20.947
55	2009	8	6	5.58449	20.947	4.03433	4.43292		20.947
56	2009	8	7	0.253277	20.947	0.216059	0.198248		20.947
57	2009	9	1	755.411	728.52	219.464	496.271		728.52
58	2009	9	2	736.369	728.52	230.232	478.51		728.52
59	2009	9	3	449.685	728.52	184.187	289.868		728.52
60	2009	9	4	817.829	728.52	255.463	525.915		728.52
61	2009	9	5	863.247	728.52	268.51	539.382		728.52
62	2009	9	6	165.061	728.52	116.421	108.399		728.52
63	2009	9	7	50.6559	728.52	14.8302	32.4703		728.52
64	2009	10	1	449.083	1006	205.152	298.139		1006
65	2009	10	2	1157.19	1006	655.698	723.993		1006
66	2009	10	3	1223.7	1006	746.679	867.148		1006
67	2009	10	4	964.921	1006	613.775	689.619		1006
68	2009	10	5	803.459	1006	541.573	579.489		1006
69	2009	10	6	154.439	1006	187.202	109.507		1006
70	2009	10	7	134.571	1006	116.695	78.5234		1006
71	2009	11	1	48.6119	46.8913	12.3019	31.8655		46.8913
72	2009	11	2	373.005	46.8913	59.9813	243.512		46.8913
73	2009	11	3	241.978	46.8913	70.6949	157.25		46.8913
74	2009	11	4	357.45	46.8913	105.747	234.477		46.8913
75	2009	11	5	166.164	46.8913	26.6899	106.471		46.8913
76	2009	11	6	20.0464	46.8913	5.20352	13.0298		46.8913
77	2009	11	7	20.9642	46.8913	6.44298	13.3187		46.8913
78	2009	12	1	347.972	207.996	167.801	206.024		207.996
79	2009	12	2	536.099	207.996	248.834	312.032		207.996
80	2009	12	3	240.414	207.996	96.438	141.498		207.996
81	2009	12	4	2478.1	207.996	971.933	1422.57		207.996
82	2009	12	5	494.751	207.996	204.687	291.037		207.996
83	2009	12	6	590.732	207.996	489.154	356.632		207.996
84	2009	12	7	57.3781	207.996	34.4621	33.753		207.996
85	2009	13	1	245.562	486.5	70.511	152.494		486.5
86	2009	13	2	499.993	486.5	151.538	304.254		486.5
87	2009	13	3	935.751	486.5	193.632	579.037		486.5
88	2009	13	4	661.396	486.5	250.568	381.64		486.5
89	2009	13	5	449.87	486.5	106.871	287.836		486.5
90	2009	13	6	184.746	486.5	89.6752	120.606		486.5
91	2009	13	7	103.921	486.5	34.749	59.6106		486.5
92	2009	14	1	130.56	58.2834	34.7171	78.926		58.2834
93	2009	14	2	177.549	58.2834	73.6824	106.29		58.2834
94	2009	14	3	197.036	58.2834	66.4819	117.892		58.2834
95	2009	14	4	3005.08	58.2834	881.592	1772.78		58.2834
96	2009	14	5	119.339	58.2834	40.6363	71.5653		58.2834
97	2009	14	6	56.3431	58.2834	35.9442	34.0396		58.2834
98	2009	14	7	18.5299	58.2834	6.36535	11.0172		58.2834
99	2009	15	1	2778.3	294.48	744.282	1862.08		294.48
100	2009	15	2	4657.16	294.48	1315.61	3106.39		294.48
101	2009	15	3	2367.35	294.48	696.658	1582.85		294.48
102	2009	15	4	4765.01	294.48	1483.8	3204.15		294.48
103	2009	15	5	6395.48	294.48	1328.75	4307.09		294.48
104	2009	15	6	10235.2	294.48	3609.29	7025.78		294.48
105	2009	15	7	1268.41	294.48	308.378	854.085		294.48
106	2009	16	1	165.272	516.97	32.6845	102.093		516.97
107	2009	16	2	158.991	516.97	39.2641	85.7124		516.97
108	2009	16	3	124.053	516.97	47.4135	76.2771		516.97
109	2009	16	4	500.506	516.97	224.27	351.138		516.97
110	2009	16	5	635.767	516.97	155.275	424.794		516.97
111	2009	16	6	235.114	516.97	52.4985	154.454		516.97
112	2009	16	7	38.6189	516.97	17.0033	26.5196		516.97
113	2009	17	1	806.218	139.2	318.527	534.389		139.2
114	2009	17	2	2476.73	139.2	893.355	1653.57		139.2
115	2009	17	3	1144.07	139.2	409.685	762.7		139.2
116	2009	17	4	1986.31	139.2	858.013	1327.05		139.2
117	2009	17	5	1168.68	139.2	462.948	779.133		139.2
118	2009	17	6	571.666	139.2	231.161	388.25		139.2
119	2009	17	7	140.27	139.2	47.6129	92.7677		139.2
120	2009	18	1	82.6393	37.3309	22.7813	51.7755		37.3309
121	2009	18	2	132.917	37.3309	33.3323	83.1142		37.3309
122	2009	18	3	226.917	37.3309	145.812	142.163		37.3309
123	2009	18	4	147.631	37.3309	88.331	92.585		37.3309
124	2009	18	5	94.0646	37.3309	22.9786	58.6727		37.3309
125	2009	18	6	88.4583	37.3309	5.82228	52.9731		37.3309
126	2009	18	7	2.02046	37.3309	0.221158	1.27882		37.3309
127	2009	19	1	20.7461	16.235	10.0232	13.5985		16.235
128	2009	19	2	27.0675	16.235	26.4996	17.3899		16.235
129	2009	19	3	23.4898	16.235	4.93707	16.5025		16.235
130	2009	19	4	0.334378	16.235	0.507036	0.194386		16.235
131	2009	19	5	31.6564	16.235	7.16374	20.0637		16.235
132	2009	19	6
133	2009	19	7	7.86588	16.235	5.71231	4.33724		16.235
134	2009	20	1	15.0256	23.97	4.56032	10.8146		23.97
135	2009	20	2	21.7625	23.97	14.683	12.5618		23.97
136	2009	20	3	1.54268	23.97	0.665245	0.848103		23.97
137	2009	20	4	4.34352	23.97	1.27624	3.03193		23.97
138	2009	20	5	9.19702	23.97	2.78966	4.81057		23.97
139	2009	20	6	1.07022	23.97	0.169619	0.645422		23.97
140	2009	20	7	0.877773	23.97	0.950429	0.0584868		23.97
141	2009	21	1	14.5632	1290.6	4.61218	11.0002		1290.6
142	2009	21	2	21.0927	1290.6	15.0045	12.7773		1290.6
143	2009	21	3	1.49519	1290.6	0.667831	0.862671		1290.6
144	2009	21	4	4.20983	1290.6	1.24924	3.08397		1290.6
145	2009	21	5	8.91394	1290.6	2.85947	4.89306		1290.6
146	2009	21	6	1.03728	1290.6	0.175511	0.656478		1290.6
147	2009	21	7	0.850756	1290.6	0.960558	0.0594549		1290.6
148	2009	22	1	32.2435	158.5	14.4162	23.4534		158.5
149	2009	22	2	117.564	158.5	74.7242	86.8899		158.5
150	2009	22	3	249.526	158.5	172.957	192.51		158.5
151	2009	22	4	82.2089	158.5	69.7138	61.5945		158.5
152	2009	22	5	47.0505	158.5	25.9227	33.2511		158.5
153	2009	22	6	83.459	158.5	100.976	58.1595		158.5
154	2009	22	7	11.2894	158.5	7.69282	7.25727		158.5
155	2009	23	1	68.1029	261.4	25.3471	43.7031		261.4
156	2009	23	2	229.258	261.4	81.5792	141.948		261.4
157	2009	23	3	276.443	261.4	142.407	176.681		261.4
158	2009	23	4	885.348	261.4	337.41	599.562		261.4
159	2009	23	5	323.434	261.4	105.658	213.741		261.4
160	2009	23	6	159.327	261.4	119.715	108.257		261.4
161	2009	23	7	69.1697	261.4	46.887	41.3744		261.4
162	2009	24	1	775.26	327.86	714.076	684.486		327.86
163	2009	24	2	2239.7	327.86	2574.11	1956.21		327.86
164	2009	24	3	882.017	327.86	1029.07	773.609		327.86
165	2009	24	4	3346.06	327.86	3480.62	2833.98		327.86
166	2009	24	5	1656.74	327.86	1350.43	1468.69		327.86
167	2009	24	6	4994	327.86	2801.93	4522.08		327.86
168	2009	24	7	290.247	327.86	284.624	256.065		327.86
169	2009	25	1	419.362	515.37	124.17	256.949		515.37
170	2009	25	2	1050.43	515.37	286.859	646.001		515.37
171	2009	25	3	592.884	515.37	201.705	359.491		515.37
172	2009	25	4	903.968	515.37	337.302	550.772		515.37
173	2009	25	5	595.385	515.37	183.382	364.591		515.37
174	2009	25	6	887.725	515.37	329.011	548.172		515.37
175	2009	25	7	70.2084	515.37	33.1965	42.2789		515.37
176	2009	26	1	534.087	209.84	106.998	358.79		209.84
177	2009	26	2	649.53	209.84	179.998	430.228		209.84
178	2009	26	3	485.549	209.84	106.841	321.649		209.84
179	2009	26	4	1532.75	209.84	339.306	973.031		209.84
180	2009	26	5	637.497	209.84	138.536	415.915		209.84
181	2009	26	6	1519.73	209.84	247.116	1034.37		209.84
182	2009	26	7	121.848	209.84	20.0747	81.5104		209.84
183	2009	27	1	45.5451	25.3778	10.7598	36.5067		25.3778
184	2009	27	2	9.76069	25.3778	4.87632	6.69795		25.3778
185	2009	27	3	14.8072	25.3778	7.83882	10.0609		25.3778
186	2009	27	4	6.53844	25.3778	4.15007	5.49762		25.3778
187	2009	27	5	179.297	25.3778	18.2461	147.832		25.3778
188	2009	27	6	12.0589	25.3778	14.491	6.48393		25.3778
189	2009	27	7	1.1382	25.3778	0.240724	0.823786		25.3778
190	2009	28	1	45.0838	57.01	41.4317	33.6851		57.01
191	2009	28	2	48.1385	57.01	52.5931	29.0178		57.01
192	2009	28	3	52.3284	57.01	65.7122	34.201		57.01
193	2009	28	4	141.574	57.01	127.228	103.749		57.01
194	2009	28	5	70.6016	57.01	76.3471	55.3947		57.01
195	2009	28	6	12.3486	57.01	26.8759	8.38134		57.01
196	2009	28	7	13.851	57.01	23.3292	10.6609		57.01
197	2009	29	1	1709.79	1368.79	446.204	1226.33		1368.79
198	2009	29	2	2797.74	1368.79	960.664	1986.65		1368.79
199	2009	29	3	980.768	1368.79	357.44	696.518		1368.79
200	2009	29	4	2842.35	1368.79	889.259	2043.17		1368.79
201	2009	29	5	3677.61	1368.79	874.793	2626.84		1368.79
202	2009	29	6	1476.54	1368.79	508.637	1061.49		1368.79
203	2009	29	7	549.379	1368.79	172.011	388.442		1368.79
204	2009	30	1	100.98	159.37	30.9818	63.4028		159.37
205	2009	30	2	311.087	159.37	97.492	200.797		159.37
206	2009	30	3	150.426	159.37	114.821	110.706		159.37
207	2009	30	4	2221.42	159.37	582.475	1425.24		159.37
208	2009	30	5	336.117	159.37	55.8526	232.453		159.37
209	2009	30	6	101.78	159.37	20.4364	58.1539		159.37
210	2009	30	7	68.2309	159.37	22.763	41.1503		159.37
1	2010	1	1	439.599	527.6	112.554	285.391		527.6
2	2010	1	2	789.199	527.6	243.436	479.887		527.6
3	2010	1	3	462.029	527.6	116.771	282.499		527.6
4	2010	1	4	1553.2	527.6	467.5	1039.6		527.6
5	2010	1	5	1753.64	527.6	305.853	1137.93		527.6
6	2010	1	6	261.632	527.6	156.042	156.622		527.6
7	2010	1	7	81.0775	527.6	22.5369	43.3691		527.6
8	2010	2	1	234.954	132.1	84.4576	151.732		132.1
9	2010	2	2	551.219	132.1	156.584	326.422		132.1
10	2010	2	3	505.58	132.1	155.283	296.071		132.1
11	2010	2	4	2191.74	132.1	493.231	1388.89		132.1
12	2010	2	5	703.635	132.1	123.149	459.069		132.1
13	2010	2	6	2243.43	132.1	512.939	1644.68		132.1
14	2010	2	7	229.375	132.1	68.427	127.543		132.1
15	2010	3	1	440.358	241.2	102.114	282.146		241.2
16	2010	3	2	609.582	241.2	152.181	372.252		241.2
17	2010	3	3	470.918	241.2	106.833	299.885		241.2
18	2010	3	4	1016.82	241.2	256.389	639.254		241.2
19	2010	3	5	944.742	241.2	178.31	591.579		241.2
20	2010	3	6	2265.58	241.2	370.774	1524.12		241.2
21	2010	3	7	211.151	241.2	46.0011	126.342		241.2
22	2010	4	1	64.1994	35.26	19.4153	36.2431		35.26
23	2010	4	2	51.0091	35.26	41.052	28.3376		35.26
24	2010	4	3	56.8616	35.26	25.2913	31.3354		35.26
25	2010	4	4	25.4492	35.26	13.3963	14.481		35.26
26	2010	4	5	198.208	35.26	46.3795	111.533		35.26
27	2010	4	6	18.9587	35.26	29.5504	10.3501		35.26
28	2010	4	7	2.29782	35.26	1.55826	1.2722		35.26
29	2010	5	1	1622.28	476.66	218.542	1075.79		476.66
30	2010	5	2	772.123	476.66	101.958	504.783		476.66
31	2010	5	3	613.725	476.66	101.612	381.815		476.66
32	2010	5	4	740.387	476.66	174.092	489.153		476.66
33	2010	5	5	4871.98	476.66	478.538	3231.89		476.66
34	2010	5	6	4599.71	476.66	544.832	2792.55		476.66
35	2010	5	7	239.84	476.66	46.9066	146.534		476.66
36	2010	6	1	87.6137	62.5095	29.7064	56.3226		62.5095
37	2010	6	2	156.37	62.5095	36.007	93.9535		62.5095
38	2010	6	3	283.032	62.5095	52.9118	190.388		62.5095
39	2010	6	4	1124.15	62.5095	293.215	782.012		62.5095
40	2010	6	5	232.516	62.5095	59.9525	152.258		62.5095
41	2010	6	6	189.441	62.5095	36.7095	128.617		62.5095
42	2010	6	7	22.345	62.5095	7.62606	13.3478		62.5095
43	2010	7	1	36.0218	36.942	44.7976	26.4985		36.942
44	2010	7	2	27.7588	36.942	44.7003	13.1848		36.942
45	2010	7	3	30.6351	36.942	61.3397	23.5828		36.942
46	2010	7	4	122.719	36.942	237.734	88.4276		36.942
47	2010	7	5	64.2061	36.942	46.6774	52.6587		36.942
48	2010	7	6	36.592	36.942	50.5597	26.9656		36.942
49	2010	7	7	7.86302	36.942	8.91676	5.47689		36.942
50	2010	8	1	20.8796	21.5838	8.58477	15.6357		21.5838
51	2010	8	2	6.84308	21.5838	6.76971	5.16199		21.5838
52	2010	8	3	1.69731	21.5838	0.51402	1.25126		21.5838
53	2010	8	4	101.331	21.5838	31.1966	76.2227		21.5838
54	2010	8	5	28.3589	21.5838	10.5911	20.9183		21.5838
55	2010	8	6	17.4712	21.5838	4.41006	13.2085		21.5838
56	2010	8	7	0.573889	21.5838	0.267387	0.411287		21.5838
57	2010	9	1	909.897	752.56	250.17	587.367		752.56
58	2010	9	2	979.155	752.56	303.178	626.046		752.56
59	2010	9	3	616.037	752.56	217.195	392.883		752.56
60	2010	9	4	1086.37	752.56	313.592	693.209		752.56
61	2010	9	5	1034.65	752.56	350.468	662.668		752.56
62	2010	9	6	227.832	752.56	140.259	143.628		752.56
63	2010	9	7	60.7275	752.56	18.5632	38.0484		752.56
64	2010	10	1	518.417	1053.52	261.949	346.599		1053.52
65	2010	10	2	1371.72	1053.52	869.576	846.32		1053.52
66	2010	10	3	1391.21	1053.52	891.669	963.855		1053.52
67	2010	10	4	1146.66	1053.52	794.763	801.384		1053.52
68	2010	10	5	934.252	1053.52	644.639	659.87		1053.52
69	2010	10	6	172.3	1053.52	219.688	124.748		1053.52
70	2010	10	7	144.615	1053.52	132.439	83.0214		1053.52
71	2010	11	1	61.1433	43.0263	17.398	40.58		43.0263
72	2010	11	2	374.391	43.0263	114.969	240.434		43.0263
73	2010	11	3	267.586	43.0263	124.049	175.041		43.0263
74	2010	11	4	319.323	43.0263	199.743	209.762		43.0263
75	2010	11	5	143.01	43.0263	55.8736	92.5162		43.0263
76	2010	11	6	14.9618	43.0263	8.5613	9.66997		43.0263
77	2010	11	7	21.4696	43.0263	11.2612	13.7092		43.0263
78	2010	12	1	488.439	225.628	184.829	273.252		225.628
79	2010	12	2	722.529	225.628	345.305	402.898		225.628
80	2010	12	3	323.667	225.628	131.368	180.569		225.628
81	2010	12	4	3488.79	225.628	1147.54	1918.93		225.628
82	2010	12	5	725.952	225.628	237.911	407.957		225.628
83	2010	12	6	560.6	225.628	131.841	316.69		225.628
84	2010	12	7	203.561	225.628	38.545	116.721		225.628
85	2010	13	1	351.135	493.95	102.512	210.236		493.95
86	2010	13	2	741.276	493.95	209.421	442.766		493.95
87	2010	13	3	1389.11	493.95	278.601	818.299		493.95
88	2010	13	4	879.721	493.95	409.837	512.841		493.95
89	2010	13	5	658.573	493.95	152.174	394.274		493.95
90	2010	13	6	282.161	493.95	85.6771	169.166		493.95
91	2010	13	7	167.371	493.95	111.705	97.0462		493.95
92	2010	14	1	163.247	59.9518	32.5306	95.8815		59.9518
93	2010	14	2	250.075	59.9518	60.6932	145.83		59.9518
94	2010	14	3	257.671	59.9518	70.2258	151.111		59.9518
95	2010	14	4	3817.04	59.9518	597.87	2187.34		59.9518
96	2010	14	5	152.043	59.9518	39.3503	87.9661		59.9518
97	2010	14	6	68.0199	59.9518	33.0896	39.7076		59.9518
98	2010	14	7	27.5213	59.9518	7.19883	15.8967		59.9518
99	2010	15	1	3232.7	319.51	650.997	2060.49		319.51
100	2010	15	2	5639.89	319.51	1128.74	3591.14		319.51
101	2010	15	3	3030.16	319.51	682.149	1936.6		319.51
102	2010	15	4	5885.64	319.51	1301.9	3754.98		319.51
103	2010	15	5	7981.93	319.51	1266.31	5122.74		319.51
104	2010	15	6	11796.4	319.51	2570.84	7702.17		319.51
105	2010	15	7	1571.74	319.51	291.059	1005.49		319.51
106	2010	16	1	211.882	541.26	51.3573	152.799		541.26
107	2010	16	2	204.089	541.26	64.8537	135.958		541.26
108	2010	16	3	143.544	541.26	57.807	101.88		541.26
109	2010	16	4	593.488	541.26	306.47	437.586		541.26
110	2010	16	5	880.334	541.26	426.315	636.71		541.26
111	2010	16	6	311.485	541.26	80.6478	230.444		541.26
112	2010	16	7	46.5847	541.26	25.6172	35.7195		541.26
113	2010	17	1	989.276	140	417.851	654.107		140
114	2010	17	2	3017.98	140	1237.35	1997.21		140
115	2010	17	3	1283.56	140	487.329	843.037		140
116	2010	17	4	2446.62	140	1095.01	1619.39		140
117	2010	17	5	1465.7	140	609.572	970.27		140
118	2010	17	6	737.408	140	236.283	493.24		140
119	2010	17	7	157.555	140	61.435	103.046		140
120	2010	18	1	127.564	37.0524	30.2991	81.2159		37.0524
121	2010	18	2	134.575	37.0524	59.2329	85.513		37.0524
122	2010	18	3	181.298	37.0524	221.778	115.422		37.0524
123	2010	18	4	231.628	37.0524	294.924	147.615		37.0524
124	2010	18	5	153.333	37.0524	29.1319	97.1897		37.0524
125	2010	18	6	43.228	37.0524	17.5399	26.3061		37.0524
126	2010	18	7	2.68283	37.0524	0.205595	1.72555		37.0524
127	2010	19	1	19.3318	15.8204	10.4414	15.9546		15.8204
128	2010	19	2	34.8029	15.8204	30.6666	22.8067		15.8204
129	2010	19	3	26.7996	15.8204	7.17717	18		15.8204
130	2010	19	4	0.789847	15.8204	0.800058	0.546113		15.8204
131	2010	19	5	45.1388	15.8204	8.83928	36.2798		15.8204
132	2010	19	6
133	2010	19	7	8.12973	15.8204	4.15729	5.7415		15.8204
134	2010	20	1	6.53071	15.0418	2.42179	3.21307		15.0418
135	2010	20	2	17.7842	15.0418	8.0812	12.3207		15.0418
136	2010	20	3	2.05806	15.0418	0.636388	0.809994		15.0418
137	2010	20	4	4.37388	15.0418	1.19041	3.04291		15.0418
138	2010	20	5	8.5901	15.0418	3.75539	5.86214		15.0418
139	2010	20	6	1.14442	15.0418	0.174843	0.71263		15.0418
140	2010	20	7	0.917036	15.0418	0.994047	0.473716		15.0418
141	2010	21	1	6.45664	1326.6	2.31866	3.52338		1326.6
142	2010	21	2	17.5825	1326.6	7.9243	12.0322		1326.6
143	2010	21	3	2.03472	1326.6	0.636882	0.831622		1326.6
144	2010	21	4	4.32428	1326.6	1.1572	3.12491		1326.6
145	2010	21	5	8.49268	1326.6	3.89519	5.78854		1326.6
146	2010	21	6	1.13144	1326.6	0.181114	0.720081		1326.6
147	2010	21	7	0.906636	1326.6	1.00734	0.441796		1326.6
148	2010	22	1	37.1871	161.7	15.5226	27.0548		161.7
149	2010	22	2	173.702	161.7	92.2485	130.151		161.7
150	2010	22	3	278.042	161.7	146.004	211.771		161.7
151	2010	22	4	171.154	161.7	107.262	141.737		161.7
152	2010	22	5	67.1622	161.7	28.1217	48.8821		161.7
153	2010	22	6	94.1561	161.7	111.37	60.0849		161.7
154	2010	22	7	13.7729	161.7	12.4396	8.56755		161.7
155	2010	23	1	66.3392	293	33.2204	42.5158		293
156	2010	23	2	298.412	293	131.572	191.24		293
157	2010	23	3	341.92	293	197.265	220.588		293
158	2010	23	4	1098.54	293	403.148	714.649		293
159	2010	23	5	348.009	293	140.015	220.953		293
160	2010	23	6	192.877	293	137.464	126.13		293
161	2010	23	7	67.5807	293	51.0454	40.2718		293
162	2010	24	1	912.849	341.42	789.635	742.744		341.42
163	2010	24	2	2413.32	341.42	2656.99	1948.48		341.42
164	2010	24	3	1085.38	341.42	1199.95	879.129		341.42
165	2010	24	4	4509.51	341.42	4478.19	3526.9		341.42
166	2010	24	5	1977.18	341.42	1607.27	1619.59		341.42
167	2010	24	6	6072.74	341.42	2973.51	5059.54		341.42
168	2010	24	7	357.266	341.42	305.683	291.027		341.42
169	2010	25	1	468.551	540.66	135.056	273.024		540.66
170	2010	25	2	1307.66	540.66	640.42	747.321		540.66
171	2010	25	3	676.23	540.66	252.763	391.859		540.66
172	2010	25	4	1093.59	540.66	430.754	635.551		540.66
173	2010	25	5	679.784	540.66	230.423	387.866		540.66
174	2010	25	6	1114.01	540.66	546.794	638.049		540.66
175	2010	25	7	55.159	540.66	19.8765	31.8815		540.66
176	2010	26	1	661.059	218.34	124.209	417.317		218.34
177	2010	26	2	709.521	218.34	195.621	446.636		218.34
178	2010	26	3	490.667	218.34	149.511	307.983		218.34
179	2010	26	4	1873.44	218.34	357.398	1104.42		218.34
180	2010	26	5	646.262	218.34	138.458	408.49		218.34
181	2010	26	6	1675.71	218.34	256.323	1060.85		218.34
182	2010	26	7	146.756	218.34	21.5806	92.5622		218.34
183	2010	27	1	36.941	25.1144	12.1885	28.5896		25.1144
184	2010	27	2	9.65292	25.1144	5.77623	8.02866		25.1144
185	2010	27	3	15.7449	25.1144	8.50574	11.8256		25.1144
186	2010	27	4	7.1611	25.1144	5.12346	6.30355		25.1144
187	2010	27	5	196.505	25.1144	24.7392	135.925		25.1144
188	2010	27	6	11.8307	25.1144	14.874	7.38956		25.1144
189	2010	27	7	0.854318	25.1144	0.175264	0.575538		25.1144
190	2010	28	1	44.6252	55.12	69.1626	29.9381		55.12
191	2010	28	2	68.0963	55.12	69.4901	41.8519		55.12
192	2010	28	3	60.477	55.12	76.1236	40.0539		55.12
193	2010	28	4	134.348	55.12	143.351	94.6031		55.12
194	2010	28	5	69.3879	55.12	81.7796	48.7103		55.12
195	2010	28	6	11.5776	55.12	24.3075	7.66528		55.12
196	2010	28	7	14.613	55.12	26.6618	9.28346		55.12
197	2010	29	1	1830.89	1472.59	487.723	1240.63		1472.59
198	2010	29	2	3509.77	1472.59	1106.09	2365.43		1472.59
199	2010	29	3	1237.01	1472.59	407.952	833.068		1472.59
200	2010	29	4	3353.35	1472.59	991.079	2283.32		1472.59
201	2010	29	5	4364.49	1472.59	1005.93	2950.49		1472.59
202	2010	29	6	1825.61	1472.59	568.324	1246.17		1472.59
203	2010	29	7	680.851	1472.59	205.974	456.912		1472.59
204	2010	30	1	149.147	168.67	47.3416	90.0459		168.67
205	2010	30	2	407.862	168.67	128.624	251.05		168.67
206	2010	30	3	204.209	168.67	132.929	143.191		168.67
207	2010	30	4	2693.26	168.67	802.324	1663.47		168.67
208	2010	30	5	466.391	168.67	76.0025	323.684		168.67
209	2010	30	6	208.82	168.67	51.9696	125.495		168.67
210	2010	30	7	105.162	168.67	48.622	67.5136		168.67
1	2011	1	1	584.521	547.4	143.845	367.942		547.4
2	2011	1	2	1032.87	547.4	337.72	640.718		547.4
3	2011	1	3	592.069	547.4	148.426	366.598		547.4
4	2011	1	4	1744.4	547.4	649.807	1164.55		547.4
5	2011	1	5	2517.3	547.4	448.816	1621.96		547.4
6	2011	1	6	477.328	547.4	246.342	279.382		547.4
7	2011	1	7	97.6869	547.4	27.2098	54.6841		547.4
8	2011	2	1	247.285	138.6	83.3435	150.165		138.6
9	2011	2	2	588.252	138.6	153.858	329.419		138.6
10	2011	2	3	556.437	138.6	187.996	315.714		138.6
11	2011	2	4	2455.19	138.6	562.609	1439.48		138.6
12	2011	2	5	762.518	138.6	133.267	480.275		138.6
13	2011	2	6	1993.32	138.6	678.236	1394.43		138.6
14	2011	2	7	238.406	138.6	61.8137	130.928		138.6
15	2011	3	1	528.763	282.98	103.376	324.533		282.98
16	2011	3	2	749.21	282.98	169.346	451.966		282.98
17	2011	3	3	529.117	282.98	117.702	330.732		282.98
18	2011	3	4	1154.17	282.98	280.137	701.178		282.98
19	2011	3	5	1123.48	282.98	196.657	683.166		282.98
20	2011	3	6	2531.58	282.98	398.599	1672.83		282.98
21	2011	3	7	220.808	282.98	45.7396	130.651		282.98
22	2011	4	1	56.9337	33.86	33.5928	31.2008		33.86
23	2011	4	2	43.9082	33.86	34.7373	23.4278		33.86
24	2011	4	3	53.1133	33.86	24.5293	28.7491		33.86
25	2011	4	4	23.1227	33.86	15.4903	12.8135		33.86
26	2011	4	5	197.806	33.86	181.054	105.647		33.86
27	2011	4	6	19.4675	33.86	30.6292	10.2986		33.86
28	2011	4	7	1.89775	33.86	0.872558	0.998655		33.86
29	2011	5	1	1612.01	518.97	335.979	1067.27		518.97
30	2011	5	2	735.777	518.97	110.762	493.858		518.97
31	2011	5	3	690.993	518.97	121.588	438.224		518.97
32	2011	5	4	799.982	518.97	157.239	532.067		518.97
33	2011	5	5	5082.96	518.97	616.482	3486.92		518.97
34	2011	5	6	5420.63	518.97	573.346	2922.57		518.97
35	2011	5	7	171.267	518.97	24.4492	110.68		518.97
36	2011	6	1	148.567	67.7898	44.8048	93.7978		67.7898
37	2011	6	2	87.761	67.7898	28.1501	49.9649		67.7898
38	2011	6	3	316.044	67.7898	62.2321	215.341		67.7898
39	2011	6	4	1151.55	67.7898	301.914	797.742		67.7898
40	2011	6	5	322.873	67.7898	105.368	214.592		67.7898
41	2011	6	6	271.526	67.7898	59.1742	184.707		67.7898
42	2011	6	7	17.5659	67.7898	7.16578	10.8976		67.7898
43	2011	7	1	41.3377	38.7452	52.2518	28.1268		38.7452
44	2011	7	2	51.1797	38.7452	56.6482	29.2264		38.7452
45	2011	7	3	33.0863	38.7452	66.233	22.685		38.7452
46	2011	7	4	148.008	38.7452	284.384	103.157		38.7452
47	2011	7	5	78.7354	38.7452	61.3901	61.5555		38.7452
48	2011	7	6	39.3354	38.7452	37.7473	26.1238		38.7452
49	2011	7	7	9.01841	38.7452	10.8496	5.26678		38.7452
50	2011	8	1	21.0125	25.7243	8.59992	15.3682		25.7243
51	2011	8	2	0.455656	25.7243	1.16585	0.306516		25.7243
52	2011	8	3	4.41801	25.7243	0.569188	3.04102		25.7243
53	2011	8	4	108.965	25.7243	38.3884	78.8356		25.7243
54	2011	8	5	38.0693	25.7243	17.2545	28.0705		25.7243
55	2011	8	6	10.437	25.7243	3.88221	7.55516		25.7243
56	2011	8	7	7.86638	25.7243	1.32904	5.59887		25.7243
57	2011	9	1	1238.26	791.02	487.652	776.14		791.02
58	2011	9	2	1232.39	791.02	387.103	765.232		791.02
59	2011	9	3	690.552	791.02	229.584	427.745		791.02
60	2011	9	4	1248.14	791.02	369.151	773.712		791.02
61	2011	9	5	1137.28	791.02	432.654	708.372		791.02
62	2011	9	6	237.547	791.02	164.904	148.734		791.02
63	2011	9	7	64.2154	791.02	17.4558	39.2665		791.02
64	2011	10	1	609.485	1109.32	340.255	416.231		1109.32
65	2011	10	2	1709.76	1109.32	947.178	1052.8		1109.32
66	2011	10	3	1699.54	1109.32	1200.9	1190.48		1109.32
67	2011	10	4	1478.66	1109.32	937.763	1041.26		1109.32
68	2011	10	5	1159.71	1109.32	842.365	805.784		1109.32
69	2011	10	6	508.534	1109.32	437.655	304.081		1109.32
70	2011	10	7	181.705	1109.32	164.442	111.686		1109.32
71	2011	11	1	63.9371	51.7223	20.6829	43.3156		51.7223
72	2011	11	2	328.64	51.7223	122.895	210.298		51.7223
73	2011	11	3	259.893	51.7223	132.661	173.652		51.7223
74	2011	11	4	260.559	51.7223	214.329	174.883		51.7223
75	2011	11	5	135.866	51.7223	54.5922	89.7362		51.7223
76	2011	11	6	13.6902	51.7223	8.6488	8.98863		51.7223
77	2011	11	7	18.0563	51.7223	10.2471	11.6384		51.7223
78	2011	12	1	664.618	277.858	286.801	356.529		277.858
79	2011	12	2	769.047	277.858	373.796	409.333		277.858
80	2011	12	3	432.617	277.858	185.554	232.023		277.858
81	2011	12	4	3609.05	277.858	1243.27	1906.18		277.858
82	2011	12	5	886.007	277.858	316.49	477.532		277.858
83	2011	12	6	759.926	277.858	264.512	412.568		277.858
84	2011	12	7	134.835	277.858	31.9591	72.9024		277.858
85	2011	13	1	457.246	503.1	101.484	261.132		503.1
86	2011	13	2	988.244	503.1	235.519	562.348		503.1
87	2011	13	3	2062.09	503.1	357.078	1171.62		503.1
88	2011	13	4	905.385	503.1	522.829	513.723		503.1
89	2011	13	5	762.666	503.1	165.852	440.358		503.1
90	2011	13	6	596.678	503.1	141.22	343.353		503.1
91	2011	13	7	203.038	503.1	110.289	113.272		503.1
92	2011	14	1	201.729	64.0681	137.905	117.267		64.0681
93	2011	14	2	242.308	64.0681	196.236	140.039		64.0681
94	2011	14	3	336.863	64.0681	294.061	196.044		64.0681
95	2011	14	4	4250.63	64.0681	1171.6	2436.29		64.0681
96	2011	14	5	204.822	64.0681	158.399	118.309		64.0681
97	2011	14	6	68.5794	64.0681	59.7122	39.6464		64.0681
98	2011	14	7	28.8458	64.0681	26.4544	16.4293		64.0681
99	2011	15	1	3289.08	349.35	684.535	2037.06		349.35
100	2011	15	2	5576.25	349.35	1104.93	3495.47		349.35
101	2011	15	3	3376.27	349.35	686.116	2107.21		349.35
102	2011	15	4	6561.57	349.35	933.846	3595.07		349.35
103	2011	15	5	10009.2	349.35	1586.08	6252.62		349.35
104	2011	15	6	12765.7	349.35	2714.99	8157.93		349.35
105	2011	15	7	2108.59	349.35	375.663	1314.19		349.35
106	2011	16	1	233.74	534.06	52.4706	172.737		534.06
107	2011	16	2	293.973	534.06	84.7562	206.259		534.06
108	2011	16	3	167.934	534.06	53.6677	115.623		534.06
109	2011	16	4	632.354	534.06	233.983	457.064		534.06
110	2011	16	5	874.38	534.06	199.814	656.171		534.06
111	2011	16	6	423.582	534.06	103.866	291.646		534.06
112	2011	16	7	58.7705	534.06	20.5016	43.1104		534.06
113	2011	17	1	1126.74	164.6	420.904	736.358		164.6
114	2011	17	2	2619.92	164.6	1099.6	1712.05		164.6
115	2011	17	3	1409.71	164.6	554.802	917.16		164.6
116	2011	17	4	2702.32	164.6	1131.81	1762.26		164.6
117	2011	17	5	1838.39	164.6	623.394	1210.59		164.6
118	2011	17	6	749.775	164.6	317.142	497.094		164.6
119	2011	17	7	141.922	164.6	48.987	92.0929		164.6
120	2011	18	1	116.719	39.6857	23.2143	75.8893		39.6857
121	2011	18	2	177	39.6857	77.2968	114.883		39.6857
122	2011	18	3	195.251	39.6857	142.59	127.705		39.6857
123	2011	18	4	237.168	39.6857	149.522	153.358		39.6857
124	2011	18	5	191.534	39.6857	92.535	123.745		39.6857
125	2011	18	6	40.1415	39.6857	28.3058	26.0035		39.6857
126	2011	18	7	0.888213	39.6857	0.28152	0.583947		39.6857
127	2011	19	1	20.6577	24.9668	12.9057	18.0892		24.9668
128	2011	19	2	24.9247	24.9668	22.3958	11.8471		24.9668
129	2011	19	3	31.5655	24.9668	10.9382	25.3452		24.9668
130	2011	19	4	8.55913	24.9668	1.54669	7.96705		24.9668
131	2011	19	5	40.3299	24.9668	7.52495	33.0454		24.9668
132	2011	19	6
133	2011	19	7	7.58264	24.9668	1.6237	4.70954		24.9668
134	2011	20	1	5.5187	17.5329	2.28179	4.03503		17.5329
135	2011	20	2	13.9527	17.5329	7.32328	8.04428		17.5329
136	2011	20	3	1.01593	17.5329	0.225192	0.300381		17.5329
137	2011	20	4	3.8247	17.5329	0.995285	1.85775		17.5329
138	2011	20	5	13.232	17.5329	4.90403	8.30527		17.5329
139	2011	20	6	0.790049	17.5329	0.194931	0.456714		17.5329
140	2011	20	7	1.08956	17.5329	0.890178	0.500961		17.5329
141	2011	21	1	5.52971	1362.3	2.16894	2.90371		1362.3
142	2011	21	2	13.9805	1362.3	7.11373	9.88482		1362.3
143	2011	21	3	1.01796	1362.3	0.197125	0.017468		1362.3
144	2011	21	4	3.83234	1362.3	0.94852	2.44314		1362.3
145	2011	21	5	13.2584	1362.3	5.12361	8.95854		1362.3
146	2011	21	6	0.791626	1362.3	0.202598	0.266349		1362.3
147	2011	21	7	1.09174	1362.3	0.896253	0.516119		1362.3
148	2011	22	1	145.069	160.9	99.8988	115.194		160.9
149	2011	22	2	104.991	160.9	55.3175	77.7001		160.9
150	2011	22	3	257.199	160.9	117.508	203.103		160.9
151	2011	22	4	148.902	160.9	95.683	121.051		160.9
152	2011	22	5	84.7007	160.9	36.7949	63.0838		160.9
153	2011	22	6	127.179	160.9	126.575	75.8608		160.9
154	2011	22	7	15.7751	160.9	9.75306	8.68876		160.9
155	2011	23	1	133.644	301.1	82.1927	84.4568		301.1
156	2011	23	2	314.663	301.1	143.694	198.294		301.1
157	2011	23	3	322.389	301.1	144.83	204.427		301.1
158	2011	23	4	1096.94	301.1	480.111	700.82		301.1
159	2011	23	5	323.945	301.1	161.761	203.221		301.1
160	2011	23	6	243.045	301.1	149.59	155.488		301.1
161	2011	23	7	94.1532	301.1	69.2383	57.5765		301.1
162	2011	24	1	898.374	341.41	746.713	697.743		341.41
163	2011	24	2	2542.9	341.41	2789.81	1967.13		341.41
164	2011	24	3	1228.16	341.41	1354.18	952.712		341.41
165	2011	24	4	4920.45	341.41	4998.86	3679.79		341.41
166	2011	24	5	2119.37	341.41	1747.35	1665.13		341.41
167	2011	24	6	5958.69	341.41	3234.67	4753.12		341.41
168	2011	24	7	353.631	341.41	315.712	276.948		341.41
169	2011	25	1	613.328	554.79	180.408	349.489		554.79
170	2011	25	2	1251.2	554.79	458.214	712.131		554.79
171	2011	25	3	850.306	554.79	343.42	481.57		554.79
172	2011	25	4	1222.23	554.79	467.226	691.297		554.79
173	2011	25	5	776.197	554.79	267.522	432.18		554.79
174	2011	25	6	1655.39	554.79	614.208	923.087		554.79
175	2011	25	7	62.6158	554.79	19.2255	35.8727		554.79
176	2011	26	1	778.974	228.21	143.454	467.926		228.21
177	2011	26	2	803.799	228.21	217.477	476.814		228.21
178	2011	26	3	568.019	228.21	133.83	335.633		228.21
179	2011	26	4	1998.99	228.21	432.739	1137.5		228.21
180	2011	26	5	763.387	228.21	168.201	453.453		228.21
181	2011	26	6	1918	228.21	254.06	1157.22		228.21
182	2011	26	7	122.917	228.21	17.7224	74.5494		228.21
183	2011	27	1	54.2417	30.0715	14.9327	44.121		30.0715
184	2011	27	2	3.92979	30.0715	3.12709	2.53909		30.0715
185	2011	27	3	18.6473	30.0715	8.03754	13.4753		30.0715
186	2011	27	4	4.78653	30.0715	5.01721	4.33295		30.0715
187	2011	27	5	140.755	30.0715	24.4154	100.543		30.0715
188	2011	27	6	12.6017	30.0715	16.205	8.09134		30.0715
189	2011	27	7	0.67725	30.0715	0.0917987	0.526682		30.0715
190	2011	28	1	46.6862	58	67.4838	31.7073		58
191	2011	28	2	67.0792	58	69.1976	36.1694		58
192	2011	28	3	52.0288	58	69.4289	31.8961		58
193	2011	28	4	135.179	58	141.212	93.5006		58
194	2011	28	5	66.3932	58	87.5971	45.8964		58
195	2011	28	6	14.6216	58	27.3359	8.52295		58
196	2011	28	7	10.2308	58	43.7319	5.72919		58
197	2011	29	1	1881.74	1500.92	492.43	1238.64		1500.92
198	2011	29	2	3455.89	1500.92	1103.08	2261.46		1500.92
199	2011	29	3	1155.17	1500.92	403.898	757.404		1500.92
200	2011	29	4	3446.34	1500.92	1080.93	2279.41		1500.92
201	2011	29	5	4470.74	1500.92	1092.28	2941.54		1500.92
202	2011	29	6	1907.95	1500.92	591.535	1260.78		1500.92
203	2011	29	7	623.434	1500.92	193.273	404.747		1500.92
204	2011	30	1	251.292	190.51	90.7055	158.136		190.51
205	2011	30	2	397.898	190.51	120.953	247.923		190.51
206	2011	30	3	174.255	190.51	66.5283	110.007		190.51
207	2011	30	4	3096.98	190.51	906.374	1915.86		190.51
208	2011	30	5	617.104	190.51	81.5421	387.669		190.51
209	2011	30	6	728.625	190.51	112.006	454.914		190.51
210	2011	30	7	102.77	190.51	28.1513	63.2484		190.51
1	2012	1	1	781.471	607.5	187.375	498.678		607.5
2	2012	1	2	1145.52	607.5	385.941	710.817		607.5
3	2012	1	3	801.978	607.5	236.861	498.861		607.5
4	2012	1	4	2293.65	607.5	651.332	1658.14		607.5
5	2012	1	5	2970.73	607.5	607.528	1918.6		607.5
6	2012	1	6	663.399	607.5	310.066	401.951		607.5
7	2012	1	7	104.046	607.5	34.8079	58.5596		607.5
8	2012	2	1	299.082	136.3	106.027	180.787		136.3
9	2012	2	2	524.637	136.3	162.454	294.396		136.3
10	2012	2	3	510.219	136.3	173.364	280.217		136.3
11	2012	2	4	2721.11	136.3	685	1625.89		136.3
12	2012	2	5	669.547	136.3	277.48	411.947		136.3
13	2012	2	6	2054.45	136.3	791.052	1399.23		136.3
14	2012	2	7	224.291	136.3	60.9464	120.672		136.3
15	2012	3	1	615.15	292.38	147.269	381.168		292.38
16	2012	3	2	723.636	292.38	184.967	430.018		292.38
17	2012	3	3	499.261	292.38	140.247	310.325		292.38
18	2012	3	4	1108.7	292.38	292.982	677.114		292.38
19	2012	3	5	1277.03	292.38	233.974	775.109		292.38
20	2012	3	6	2671.41	292.38	440.763	1779.06		292.38
21	2012	3	7	128.651	292.38	33.88	72.2455		292.38
22	2012	4	1	54.0469	33.81	16.9512	28.7142		33.81
23	2012	4	2	43.0724	33.81	21.6867	22.7228		33.81
24	2012	4	3	76.0891	33.81	28.5969	39.8734		33.81
25	2012	4	4	19.3326	33.81	11.1655	10.5026		33.81
26	2012	4	5	224.453	33.81	206.942	121.648		33.81
27	2012	4	6	25.3472	33.81	32.5678	13.2733		33.81
28	2012	4	7	3.36116	33.81	1.42434	1.76247		33.81
29	2012	5	1	1693.13	540.94	247.78	1107.66		540.94
30	2012	5	2	763.661	540.94	124.593	496.85		540.94
31	2012	5	3	727.124	540.94	146.318	433.485		540.94
32	2012	5	4	773.016	540.94	177.223	546.575		540.94
33	2012	5	5	5001.5	540.94	642.536	3309.38		540.94
34	2012	5	6	6483.94	540.94	683.595	3787.73		540.94
35	2012	5	7	173.161	540.94	25.3764	107.411		540.94
36	2012	6	1	169.22	71.861	43.3451	106.6		71.861
37	2012	6	2	211.899	71.861	78.5856	133.28		71.861
38	2012	6	3	345.269	71.861	77.9587	219.867		71.861
39	2012	6	4	1343.68	71.861	301.912	847.396		71.861
40	2012	6	5	426.525	71.861	101.642	271.989		71.861
41	2012	6	6	412.792	71.861	86.8046	264.327		71.861
42	2012	6	7	24.144	71.861	7.29188	15.2927		71.861
43	2012	7	1	54.1662	48.4391	70.8208	36.1549		48.4391
44	2012	7	2	37.8268	48.4391	50.863	24.9887		48.4391
45	2012	7	3	31.3358	48.4391	57.5632	16.1845		48.4391
46	2012	7	4	172.859	48.4391	305.355	127.867		48.4391
47	2012	7	5	69.5064	48.4391	51.6516	51.2372		48.4391
48	2012	7	6	51.0726	48.4391	59.1125	33.3685		48.4391
49	2012	7	7	7.92189	48.4391	13.4851	3.88181		48.4391
50	2012	8	1	18.0952	27.9952	8.61551	15.2221		27.9952
51	2012	8	2	0.372501	27.9952	1.18025	0.302887		27.9952
52	2012	8	3	1.29655	27.9952	0.57941	1.05617		27.9952
53	2012	8	4	83.2052	27.9952	39.086	69.4731		27.9952
54	2012	8	5	45.0742	27.9952	23.7352	36.8364		27.9952
55	2012	8	6	23.8893	27.9952	4.1153	19.5433		27.9952
56	2012	8	7	17.4049	27.9952	1.81955	14.2116		27.9952
57	2012	9	1	1667.83	825.02	795.854	1029.23		825.02
58	2012	9	2	880.59	825.02	298.224	538.746		825.02
59	2012	9	3	956.537	825.02	426.502	582.559		825.02
60	2012	9	4	1512.37	825.02	497.668	918.063		825.02
61	2012	9	5	1221.54	825.02	494.065	755.586		825.02
62	2012	9	6	288.483	825.02	187.192	178.071		825.02
63	2012	9	7	57.81	825.02	17.3396	34.5568		825.02
64	2012	10	1	829.523	1155.66	456.207	554.1		1155.66
65	2012	10	2	1484.86	1155.66	1073	995.801		1155.66
66	2012	10	3	1885.04	1155.66	1388.49	1307.36		1155.66
67	2012	10	4	1577.77	1155.66	1166.73	1090		1155.66
68	2012	10	5	1436.96	1155.66	1056.46	1045.57		1155.66
69	2012	10	6	1308.4	1155.66	1030.74	939.932		1155.66
70	2012	10	7	171.258	1155.66	186.355	104.703		1155.66
71	2012	11	1	92.2863	63.3458	40.3461	62.4347		63.3458
72	2012	11	2	269.494	63.3458	123.629	175.422		63.3458
73	2012	11	3	275.793	63.3458	158.219	186.561		63.3458
74	2012	11	4	234.051	63.3458	227.813	158.758		63.3458
75	2012	11	5	164.873	63.3458	69.7103	108.479		63.3458
76	2012	11	6	11.9157	63.3458	6.15135	7.86465		63.3458
77	2012	11	7	14.0936	63.3458	10.0356	9.35137		63.3458
78	2012	12	1	868.432	282.506	386.97	473.193		282.506
79	2012	12	2	857.726	282.506	401.784	462.409		282.506
80	2012	12	3	559.928	282.506	238.782	305.461		282.506
81	2012	12	4	3933.51	282.506	1337.31	2114.6		282.506
82	2012	12	5	1087.74	282.506	393.68	595.736		282.506
83	2012	12	6	990.988	282.506	394.837	547.128		282.506
84	2012	12	7	78.4771	282.506	25.4897	41.5792		282.506
85	2012	13	1	587.304	513.57	129.46	342.977		513.57
86	2012	13	2	929.215	513.57	228.082	539.906		513.57
87	2012	13	3	2231.48	513.57	391.014	1305.91		513.57
88	2012	13	4	1087.59	513.57	634.554	624.743		513.57
89	2012	13	5	888.955	513.57	217.926	520.271		513.57
90	2012	13	6	856.362	513.57	502.45	495.24		513.57
91	2012	13	7	146.248	513.57	37.9328	83.8742		513.57
92	2012	14	1	248.457	64.8257	155.822	143.097		64.8257
93	2012	14	2	317.404	64.8257	263.311	183.926		64.8257
94	2012	14	3	443.906	64.8257	379.697	257.956		64.8257
95	2012	14	4	4996.12	64.8257	1396.74	2841.4		64.8257
96	2012	14	5	261.539	64.8257	198.761	150.971		64.8257
97	2012	14	6	57.8009	64.8257	58.6335	33.6188		64.8257
98	2012	14	7	36.4871	64.8257	20.9886	21.135		64.8257
99	2012	15	1	4205.13	359.67	774.764	2646.24		359.67
100	2012	15	2	5807.91	359.67	1307.63	3659.97		359.67
101	2012	15	3	3933.96	359.67	824.674	2478.05		359.67
102	2012	15	4	7344.34	359.67	1597.61	4614.92		359.67
103	2012	15	5	11248.5	359.67	1791.84	7086.36		359.67
104	2012	15	6	14309.8	359.67	2888.51	9213.47		359.67
105	2012	15	7	2294.62	359.67	450.352	1438.3		359.67
106	2012	16	1	327.141	554.88	114.267	231.942		554.88
107	2012	16	2	341.622	554.88	180.91	241.846		554.88
108	2012	16	3	234.393	554.88	111.254	158.297		554.88
109	2012	16	4	702.746	554.88	754.826	470.485		554.88
110	2012	16	5	995.017	554.88	584.588	712.249		554.88
111	2012	16	6	576.902	554.88	246.594	401.173		554.88
112	2012	16	7	73.4632	554.88	44.4046	48.0983		554.88
113	2012	17	1	1449.13	165.6	511.934	956.856		165.6
114	2012	17	2	3290.74	165.6	1365.12	2160.66		165.6
115	2012	17	3	1808.99	165.6	803.098	1188.38		165.6
116	2012	17	4	2889.44	165.6	1194.42	1879.25		165.6
117	2012	17	5	1703.02	165.6	703.908	1128.29		165.6
118	2012	17	6	779.297	165.6	356.47	519.833		165.6
119	2012	17	7	201.561	165.6	59.0146	129.806		165.6
120	2012	18	1	341.294	41.993	146.279	217.377		41.993
121	2012	18	2	120.697	41.993	57.711	76.8864		41.993
122	2012	18	3	89.4485	41.993	52.1665	57.3703		41.993
123	2012	18	4	238.213	41.993	174.524	149.668		41.993
124	2012	18	5	194.828	41.993	49.2162	122.534		41.993
125	2012	18	6	60.2875	41.993	8.6362	38.4538		41.993
126	2012	18	7	3.19496	41.993	0.16658	2.078		41.993
127	2012	19	1	22.2021	24.4895	14.1619	17.3422		24.4895
128	2012	19	2	27.4153	24.4895	29.6485	19.2563		24.4895
129	2012	19	3	40.173	24.4895	12.2557	28.9482		24.4895
130	2012	19	4	6.64011	24.4895	1.10616	5.50661		24.4895
131	2012	19	5	33.981	24.4895	13.0945	23.864		24.4895
132	2012	19	6
133	2012	19	7	7.46032	24.4895	1.88506	4.05589		24.4895
134	2012	20	1	7.36308	17.8354	6.22695	4.60687		17.8354
135	2012	20	2	19.1093	17.8354	10.4792	15.1214		17.8354
136	2012	20	3	1.78497	17.8354	0.236841	0.642836		17.8354
137	2012	20	4	16.8179	17.8354	4.58669	13.6517		17.8354
138	2012	20	5	10.657	17.8354	6.50621	5.53688		17.8354
139	2012	20	6	1.14803	17.8354	0.381506	0.413397		17.8354
140	2012	20	7	1.25575	17.8354	0.966829	0.602576		17.8354
141	2012	21	1	7.26232	1394.4	6.44673	4.53758		1394.4
142	2012	21	2	18.8478	1394.4	10.5358	14.8875		1394.4
143	2012	21	3	1.76054	1394.4	0.209756	0.630911		1394.4
144	2012	21	4	16.5878	1394.4	4.84272	13.4396		1394.4
145	2012	21	5	10.5111	1394.4	6.86087	5.44915		1394.4
146	2012	21	6	1.13232	1394.4	0.404903	0.406398		1394.4
147	2012	21	7	1.23857	1394.4	0.979367	0.55129		1394.4
148	2012	22	1	164.613	165	107.185	125.212		165
149	2012	22	2	140.987	165	68.1235	99.8091		165
150	2012	22	3	314.708	165	136.416	245.122		165
151	2012	22	4	131.922	165	88.8543	100.023		165
152	2012	22	5	114.597	165	44.8112	85.5172		165
153	2012	22	6	137.808	165	154.53	-6.11375		165
154	2012	22	7	16.9743	165	14.9907	2.68162		165
155	2012	23	1	164.568	166	129.295	105.384		166
156	2012	23	2	332.843	166	153.376	211.183		166
157	2012	23	3	374.404	166	192.188	239.036		166
158	2012	23	4	1111.34	166	527.414	716.164		166
159	2012	23	5	401.35	166	213.04	255.466		166
160	2012	23	6	221.873	166	169.837	143.289		166
161	2012	23	7	107.302	166	69.6584	68.0736		166
162	2012	24	1	963.703	336.86	865.142	778.589		336.86
163	2012	24	2	2443.65	336.86	2822.9	1957.88		336.86
164	2012	24	3	1094.6	336.86	1371.38	884.455		336.86
165	2012	24	4	5033.69	336.86	5279.49	3915.11		336.86
166	2012	24	5	2112.46	336.86	1855.4	1715.47		336.86
167	2012	24	6	5717.4	336.86	3294.9	4732.7		336.86
168	2012	24	7	297.215	336.86	297.969	239.76		336.86
169	2012	25	1	657.925	577.78	219.355	367.028		577.78
170	2012	25	2	1256.81	577.78	466.22	691.438		577.78
171	2012	25	3	829.998	577.78	393.969	462.284		577.78
172	2012	25	4	1456.08	577.78	568.205	812.793		577.78
173	2012	25	5	788.147	577.78	268.039	437.367		577.78
174	2012	25	6	2176.68	577.78	584.035	1172.04		577.78
175	2012	25	7	51.093	577.78	19.1707	28.5608		577.78
176	2012	26	1	998.046	238.97	181.338	593.244		238.97
177	2012	26	2	801.654	238.97	175.294	477.179		238.97
178	2012	26	3	976.165	238.97	259.942	573.315		238.97
179	2012	26	4	2249.18	238.97	477.577	1287.25		238.97
180	2012	26	5	821.137	238.97	203.027	487.238		238.97
181	2012	26	6	2473.86	238.97	266.556	1464.5		238.97
182	2012	26	7	65.2446	238.97	15.7733	37.9421		238.97
183	2012	27	1	52.0667	30.585	15.6012	42.3146		30.585
184	2012	27	2	7.94577	30.585	3.42233	5.37351		30.585
185	2012	27	3	21.0513	30.585	9.46506	14.6501		30.585
186	2012	27	4	21.1478	30.585	5.70055	19.174		30.585
187	2012	27	5	148.655	30.585	40.0175	115.119		30.585
188	2012	27	6	15.172	30.585	37.2399	14.1027		30.585
189	2012	27	7	0.296748	30.585	0.0730417	0.185671		30.585
190	2012	28	1	67.1482	62.62	93.7114	44.9313		62.62
191	2012	28	2	58.8779	62.62	70.2026	37.5429		62.62
192	2012	28	3	65.1243	62.62	77.3313	44.3222		62.62
193	2012	28	4	154.867	62.62	159.481	113.462		62.62
194	2012	28	5	76.3607	62.62	107.924	56.2142		62.62
195	2012	28	6	21.679	62.62	38.4316	13.9193		62.62
196	2012	28	7	12.3008	62.62	23.121	6.97969		62.62
197	2012	29	1	2130.31	1503.01	583.441	1410.32		1503.01
198	2012	29	2	3471.73	1503.01	1111.62	2283.69		1503.01
199	2012	29	3	1270.5	1503.01	449.631	835.997		1503.01
200	2012	29	4	3748.22	1503.01	1189.94	2491.28		1503.01
201	2012	29	5	4813.28	1503.01	1212.36	3183.02		1503.01
202	2012	29	6	2057.5	1503.01	651.592	1361.64		1503.01
203	2012	29	7	641.298	1503.01	206.678	418.441		1503.01
204	2012	30	1	280.736	206.49	99.9803	176.018		206.49
205	2012	30	2	366.353	206.49	125.508	227.513		206.49
206	2012	30	3	169.408	206.49	55.7507	105.578		206.49
207	2012	30	4	3238.62	206.49	993.542	2016.83		206.49
208	2012	30	5	709.633	206.49	112.285	448.824		206.49
209	2012	30	6	1330.36	206.49	161.397	855.964		206.49
210	2012	30	7	119.61	206.49	29.542	74.014		206.49
1	2013	1	1	1000.74	666.7	265.478	667.014		666.7
2	2013	1	2	1454.92	666.7	488.616	935.54		666.7
3	2013	1	3	983.933	666.7	295.421	625.651		666.7
4	2013	1	4	1850.88	666.7	777.552	1251.4		666.7
5	2013	1	5	3432.54	666.7	856.274	2252.06		666.7
6	2013	1	6	904.577	666.7	384.576	558.972		666.7
7	2013	1	7	130.96	666.7	49.3223	74.5904		666.7
8	2013	2	1	308.295	133.2	116.394	189.445		133.2
9	2013	2	2	530.62	133.2	179.029	298.992		133.2
10	2013	2	3	630.95	133.2	162.99	342.924		133.2
11	2013	2	4	3624.74	133.2	829.864	2103.19		133.2
12	2013	2	5	732.966	133.2	134.657	446.985		133.2
13	2013	2	6	2275.73	133.2	795.834	1513.96		133.2
14	2013	2	7	252.291	133.2	64.6371	135.504		133.2
15	2013	3	1	740.45	252.42	167.611	467.079		252.42
16	2013	3	2	821.218	252.42	222.72	496.896		252.42
17	2013	3	3	611.727	252.42	166.047	384.789		252.42
18	2013	3	4	1249.19	252.42	335.374	776.141		252.42
19	2013	3	5	1512.79	252.42	267.259	913.667		252.42
20	2013	3	6	2912.51	252.42	501.428	1931.04		252.42
21	2013	3	7	150.993	252.42	39.9173	89.933		252.42
22	2013	4	1	75.5491	39.19	34.026	39.7783		39.19
23	2013	4	2	60.1161	39.19	44.9438	31.9097		39.19
24	2013	4	3	96.1683	39.19	34.5268	50.4915		39.19
25	2013	4	4	18.9449	39.19	11.0885	10.2677		39.19
26	2013	4	5	274.567	39.19	147.594	148.318		39.19
27	2013	4	6	40.1083	39.19	40.2501	21.0315		39.19
28	2013	4	7	2.54686	39.19	1.74179	1.33124		39.19
29	2013	5	1	2526.1	1020.52	348.972	1678.69		1020.52
30	2013	5	2	988.886	1020.52	149.721	639.958		1020.52
31	2013	5	3	963.584	1020.52	167.413	583.407		1020.52
32	2013	5	4	967.72	1020.52	209.892	655.467		1020.52
33	2013	5	5	6045.21	1020.52	774.792	4010.88		1020.52
34	2013	5	6	8706.37	1020.52	838.559	5098.36		1020.52
35	2013	5	7	234.238	1020.52	27.2139	148.196		1020.52
36	2013	6	1	228.402	80.8122	52.0686	142.46		80.8122
37	2013	6	2	251.191	80.8122	93.0915	156.843		80.8122
38	2013	6	3	369.933	80.8122	83.4145	234.472		80.8122
39	2013	6	4	1643.11	80.8122	362.25	1036.04		80.8122
40	2013	6	5	519.772	80.8122	106.908	328.862		80.8122
41	2013	6	6	590.527	80.8122	153.718	375.149		80.8122
42	2013	6	7	28.4283	80.8122	7.63877	18.0745		80.8122
43	2013	7	1	87.0294	68.4362	85.3062	58.3634		68.4362
44	2013	7	2	54.7832	68.4362	60.7296	36.6103		68.4362
45	2013	7	3	58.3369	68.4362	107.024	29.8422		68.4362
46	2013	7	4	211.287	68.4362	301.541	155.283		68.4362
47	2013	7	5	107.104	68.4362	87.0249	81.3523		68.4362
48	2013	7	6	50.1708	68.4362	25.5468	27.3494		68.4362
49	2013	7	7	8.48627	68.4362	14.7752	4.33926		68.4362
50	2013	8	1	31.0505	30.1096	8.91718	36.1704		30.1096
51	2013	8	2	0.64855	30.1096	1.17094	0.741727		30.1096
52	2013	8	3	2.61646	30.1096	0.688293	2.98877		30.1096
53	2013	8	4	130.103	30.1096	40.7205	151.339		30.1096
54	2013	8	5	76.3618	30.1096	30.3817	88.7109		30.1096
55	2013	8	6	27.0851	30.1096	3.73183	31.2225		30.1096
56	2013	8	7	16.119	30.1096	0.949461	18.5053		30.1096
57	2013	9	1	2044.59	851.09	933.325	1252.47		851.09
58	2013	9	2	1053.76	851.09	343.912	639.204		851.09
59	2013	9	3	1084.28	851.09	499.733	652.082		851.09
60	2013	9	4	1876.88	851.09	590.407	1125.09		851.09
61	2013	9	5	1475.28	851.09	543.733	903.809		851.09
62	2013	9	6	335.927	851.09	204.232	202.411		851.09
63	2013	9	7	70.1709	851.09	19.7823	41.761		851.09
64	2013	10	1	1032.74	1222.81	631.526	691.644		1222.81
65	2013	10	2	1891.36	1222.81	1341.54	1292.11		1222.81
66	2013	10	3	2153.74	1222.81	1683.15	1483.3		1222.81
67	2013	10	4	2017.58	1222.81	1468.93	1378.08		1222.81
68	2013	10	5	1797.32	1222.81	1357.42	1294.67		1222.81
69	2013	10	6	1851.35	1222.81	1353.86	1311.26		1222.81
70	2013	10	7	213.676	1222.81	214.504	128.058		1222.81
71	2013	11	1	139.542	65.3326	63.5117	93.6291		65.3326
72	2013	11	2	263.455	65.3326	144.433	174.998		65.3326
73	2013	11	3	294.54	65.3326	184.596	196.716		65.3326
74	2013	11	4	258.447	65.3326	230.842	173.921		65.3326
75	2013	11	5	167.786	65.3326	79.1753	110.605		65.3326
76	2013	11	6	16.0371	65.3326	7.64438	10.5421		65.3326
77	2013	11	7	14.9377	65.3326	12.1955	9.72929		65.3326
78	2013	12	1	1062.41	326.291	474.972	579.691		326.291
79	2013	12	2	1012.67	326.291	509.844	551.466		326.291
80	2013	12	3	780.358	326.291	428.187	426.461		326.291
81	2013	12	4	4777.71	326.291	1511.5	2572.25		326.291
82	2013	12	5	1411.56	326.291	529.376	772.812		326.291
83	2013	12	6	1246.86	326.291	422.696	684.255		326.291
84	2013	12	7	105.101	326.291	57.5947	56.1598		326.291
85	2013	13	1	722.151	525.46	156.84	424.612		525.46
86	2013	13	2	1099.64	525.46	278.946	644.11		525.46
87	2013	13	3	2187.31	525.46	486.215	1284.04		525.46
88	2013	13	4	1425.5	525.46	628.701	829.509		525.46
89	2013	13	5	1069.18	525.46	264.583	632.292		525.46
90	2013	13	6	1280.67	525.46	267.416	758.155		525.46
91	2013	13	7	185.791	525.46	52.5625	108.233		525.46
92	2013	14	1	273.432	88.4034	177.427	156.685		88.4034
93	2013	14	2	363.374	88.4034	275.781	209.076		88.4034
94	2013	14	3	506.651	88.4034	337.562	291.575		88.4034
95	2013	14	4	5645.15	88.4034	1699.42	3140.3		88.4034
96	2013	14	5	273.492	88.4034	192.881	156.446		88.4034
97	2013	14	6	75.3789	88.4034	53.9991	43.3567		88.4034
98	2013	14	7	33.9938	88.4034	15.475	19.5339		88.4034
99	2013	15	1	4897.39	555.46	871.522	3107.68		555.46
100	2013	15	2	6662.87	555.46	1428.55	4228.07		555.46
101	2013	15	3	4576.19	555.46	975.669	2901.98		555.46
102	2013	15	4	8329.49	555.46	1721.78	5249.65		555.46
103	2013	15	5	12958.8	555.46	2007.21	8224.5		555.46
104	2013	15	6	15428.3	555.46	3029.9	10066.5		555.46
105	2013	15	7	2737.12	555.46	505.809	1728.77		555.46
106	2013	16	1	391.488	576.16	145.43	276.79		576.16
107	2013	16	2	410.977	576.16	141.145	284.208		576.16
108	2013	16	3	294.675	576.16	64.3834	202.045		576.16
109	2013	16	4	893.625	576.16	583.854	609.689		576.16
110	2013	16	5	1522.14	576.16	712.593	1125.92		576.16
111	2013	16	6	663.412	576.16	351.18	435.039		576.16
112	2013	16	7	70.9815	576.16	55.4455	42.322		576.16
113	2013	17	1	1623.56	175.9	602.289	1066.24		175.9
114	2013	17	2	3691.48	175.9	1540.44	2428.79		175.9
115	2013	17	3	1971.09	175.9	869.145	1297.29		175.9
116	2013	17	4	3241.85	175.9	1362.3	2123.08		175.9
117	2013	17	5	1869.53	175.9	721.169	1240.98		175.9
118	2013	17	6	760.421	175.9	370.237	509.173		175.9
119	2013	17	7	210.249	175.9	84.5684	136.431		175.9
120	2013	18	1	351.133	46.4418	135.371	217.69		46.4418
121	2013	18	2	158.538	46.4418	59.1577	97.3595		46.4418
122	2013	18	3	149.328	46.4418	99.5957	92.6492		46.4418
123	2013	18	4	199.786	46.4418	117.945	124.372		46.4418
124	2013	18	5	250.232	46.4418	76.1167	154.491		46.4418
125	2013	18	6	65.3616	46.4418	8.48591	40.915		46.4418
126	2013	18	7	4.39733	46.4418	0.218036	2.80221		46.4418
127	2013	19	1	34.5782	27.2218	16.2292	24.9569		27.2218
128	2013	19	2	31.0713	27.2218	31.7473	21.322		27.2218
129	2013	19	3	38.4778	27.2218	12.7051	25.9257		27.2218
130	2013	19	4	5.7953	27.2218	1.74316	2.33535		27.2218
131	2013	19	5	41.9368	27.2218	14.9171	31.6773		27.2218
132	2013	19	6
133	2013	19	7	6.10347	27.2218	2.05588	2.57524		27.2218
134	2013	20	1	11.3972	18.6435	4.86327	6.85156		18.6435
135	2013	20	2	22.6309	18.6435	12.5587	14.2334		18.6435
136	2013	20	3	2.48556	18.6435	0.896861	0.721463		18.6435
137	2013	20	4	21.5138	18.6435	7.13529	12.7462		18.6435
138	2013	20	5	19.89	18.6435	11.3988	12.1043		18.6435
139	2013	20	6	2.19458	18.6435	0.381964	0.658407		18.6435
140	2013	20	7	1.18544	18.6435	0.973653	0.55899		18.6435
141	2013	21	1	11.0813	1410.1	4.95187	6.77263		1410.1
142	2013	21	2	22.0036	1410.1	12.8153	14.0694		1410.1
143	2013	21	3	2.41666	1410.1	0.933265	0.713152		1410.1
144	2013	21	4	20.9175	1410.1	7.63648	12.5994		1410.1
145	2013	21	5	19.3387	1410.1	12.2241	11.9649		1410.1
146	2013	21	6	2.13375	1410.1	0.405405	0.650822		1410.1
147	2013	21	7	1.15258	1410.1	0.986847	0.55255		1410.1
148	2013	22	1	195.713	176.4	115.696	140.912		176.4
149	2013	22	2	167.569	176.4	68.7275	111.404		176.4
150	2013	22	3	386.868	176.4	155.71	298.76		176.4
151	2013	22	4	196.084	176.4	110.311	141.862		176.4
152	2013	22	5	148.103	176.4	50.5901	110.277		176.4
153	2013	22	6	170.894	176.4	170.869	2.81906		176.4
154	2013	22	7	20.402	176.4	10.5739	6.40632		176.4
155	2013	23	1	224.67	162.3	147.778	140.663		162.3
156	2013	23	2	399.868	162.3	190.16	249.322		162.3
157	2013	23	3	446.557	162.3	219.734	281.024		162.3
158	2013	23	4	1359.83	162.3	452.426	862.408		162.3
159	2013	23	5	519.853	162.3	268.61	326.341		162.3
160	2013	23	6	236.322	162.3	284.414	149.687		162.3
161	2013	23	7	120.687	162.3	56.7009	74.2766		162.3
162	2013	24	1	954.666	341.71	889.121	783.201		341.71
163	2013	24	2	2492.29	341.71	3018.41	2040.67		341.71
164	2013	24	3	1125.17	341.71	1488.48	922.139		341.71
165	2013	24	4	5665.69	341.71	5909.05	4495.36		341.71
166	2013	24	5	2154.59	341.71	1916.67	1780.16		341.71
167	2013	24	6	5517.13	341.71	3415.77	4653.61		341.71
168	2013	24	7	323.833	341.71	324.195	266.337		341.71
169	2013	25	1	759.462	578.63	222.031	422.818		578.63
170	2013	25	2	1388.14	578.63	511.682	765.658		578.63
171	2013	25	3	947.042	578.63	442.706	525.375		578.63
172	2013	25	4	2027	578.63	741.275	1120.11		578.63
173	2013	25	5	857.284	578.63	307.958	477.529		578.63
174	2013	25	6	3031.99	578.63	1588.29	1652.79		578.63
175	2013	25	7	52.3818	578.63	15.8268	28.6832		578.63
176	2013	26	1	1152.68	249.46	216.758	682.005		249.46
177	2013	26	2	966.585	249.46	206.003	569.302		249.46
178	2013	26	3	1177.96	249.46	291.026	686.103		249.46
179	2013	26	4	2615.82	249.46	550.597	1476.68		249.46
180	2013	26	5	994.534	249.46	214.511	582.062		249.46
181	2013	26	6	3030.67	249.46	284.734	1732.46		249.46
182	2013	26	7	61.9297	249.46	12.0766	36.0463		249.46
183	2013	27	1	76.786	33.6979	23.8447	61.9928		33.6979
184	2013	27	2	14.4795	33.6979	4.61449	9.67819		33.6979
185	2013	27	3	37.8937	33.6979	19.5209	26.8452		33.6979
186	2013	27	4	22.4608	33.6979	10.0688	19.9801		33.6979
187	2013	27	5	249.379	33.6979	49.7333	191.416		33.6979
188	2013	27	6	0.234825	33.6979	3.21854	0.182161		33.6979
189	2013	27	7	0.322881	33.6979	0.0735073	0.221453		33.6979
190	2013	28	1	67.4838	53.11	89.7516	45.6866		53.11
191	2013	28	2	69.1558	53.11	79.9246	41.6723		53.11
192	2013	28	3	85.4665	53.11	83.6752	56.8385		53.11
193	2013	28	4	185.234	53.11	176.088	132.751		53.11
194	2013	28	5	93.2216	53.11	115.125	68.6934		53.11
195	2013	28	6	21.4244	53.11	45.6402	12.3782		53.11
196	2013	28	7	13.5982	53.11	23.3149	8.24125		53.11
197	2013	29	1	2209.68	1454.81	627.737	1467.55		1454.81
198	2013	29	2	3903.8	1454.81	1246.06	2573.76		1454.81
199	2013	29	3	1471.04	1454.81	513.84	971.591		1454.81
200	2013	29	4	3243.23	1454.81	1223.73	2153.49		1454.81
201	2013	29	5	5275.05	1454.81	1318.13	3501.97		1454.81
202	2013	29	6	2335.69	1454.81	714.778	1550.65		1454.81
203	2013	29	7	639.996	1454.81	204.07	418.428		1454.81
204	2013	30	1	345.767	216.36	117.379	210.27		216.36
205	2013	30	2	452.525	216.36	138.067	279.282		216.36
206	2013	30	3	253.57	216.36	88.7242	156.447		216.36
207	2013	30	4	3967.71	216.36	1201.98	2457.5		216.36
208	2013	30	5	787.681	216.36	129.11	492.313		216.36
209	2013	30	6	1942.5	216.36	351.989	1252.93		216.36
210	2013	30	7	127.513	216.36	34.6524	78.9453		216.36
1	2014	1	1	1085.11	706.4	307.858	730.339		706.4
2	2014	1	2	1662.32	706.4	567.261	1083.97		706.4
3	2014	1	3	1184.31	706.4	340.125	777.302		706.4
4	2014	1	4	2042.74	706.4	774.916	1395.42		706.4
5	2014	1	5	3859.52	706.4	986.842	2572.92		706.4
6	2014	1	6	1416.45	706.4	632.07	915.592		706.4
7	2014	1	7	156.7	706.4	47.1009	94.2708		706.4
8	2014	2	1	317.191	129.9	123.923	190.671		129.9
9	2014	2	2	570.311	129.9	187.894	309.162		129.9
10	2014	2	3	611.453	129.9	170.484	353.837		129.9
11	2014	2	4	4173.45	129.9	932.538	2517.99		129.9
12	2014	2	5	763.998	129.9	136.399	460.537		129.9
13	2014	2	6	2511.27	129.9	822.113	1695.57		129.9
14	2014	2	7	266.555	129.9	74.1914	143.537		129.9
15	2014	3	1	870.455	245.3	184.778	543.725		245.3
16	2014	3	2	944.128	245.3	242.825	569.194		245.3
17	2014	3	3	691.086	245.3	173.82	434.469		245.3
18	2014	3	4	1353.42	245.3	345.275	836.052		245.3
19	2014	3	5	1642.49	245.3	289.524	981.657		245.3
20	2014	3	6	3077.36	245.3	579.063	2040.28		245.3
21	2014	3	7	171.059	245.3	45.9151	101.17		245.3
22	2014	4	1	104.357	37.47	38.8759	55.1302		37.47
23	2014	4	2	73.6426	37.47	28.4172	38.9628		37.47
24	2014	4	3	123.322	37.47	54.1166	64.6118		37.47
25	2014	4	4	20.8192	37.47	10.9607	11.1847		37.47
26	2014	4	5	226.393	37.47	28.6016	120.793		37.47
27	2014	4	6	47.3401	37.47	42.5703	24.619		37.47
28	2014	4	7	1.84891	37.47	1.7654	0.949654		37.47
29	2014	5	1	2900.98	1015.16	412.5	1958.71		1015.16
30	2014	5	2	1213.06	1015.16	180.431	785.699		1015.16
31	2014	5	3	1213.16	1015.16	198.369	748.169		1015.16
32	2014	5	4	1110.39	1015.16	216.384	765.582		1015.16
33	2014	5	5	7106.61	1015.16	829.738	4751.86		1015.16
34	2014	5	6	10971.1	1015.16	991.316	6710.57		1015.16
35	2014	5	7	282.58	1015.16	36.4836	184.557		1015.16
36	2014	6	1	275.127	78.196	63.9707	171.632		78.196
37	2014	6	2	264.275	78.196	103.335	165.615		78.196
38	2014	6	3	431.198	78.196	97.5958	273.033		78.196
39	2014	6	4	1891.07	78.196	418.695	1196.71		78.196
40	2014	6	5	623.681	78.196	117.415	395.231		78.196
41	2014	6	6	790.503	78.196	89.5373	502.61		78.196
42	2014	6	7	34.9686	78.196	8.55705	22.2011		78.196
43	2014	7	1	130.514	76.8879	108.503	88.5793		76.8879
44	2014	7	2	79.1751	76.8879	80.579	50.6136		76.8879
45	2014	7	3	85.3368	76.8879	102.991	50.7505		76.8879
46	2014	7	4	280.482	76.8879	423.858	206.841		76.8879
47	2014	7	5	149.475	76.8879	112.868	110.915		76.8879
48	2014	7	6	108.881	76.8879	84.5987	76.0249		76.8879
49	2014	7	7	9.50134	76.8879	15.5314	5.89184		76.8879
50	2014	8	1	13.6365	29.0827	9.21704	15.0127		29.0827
51	2014	8	2	0.289124	29.0827	1.16168	0.301441		29.0827
52	2014	8	3	1.32897	29.0827	0.79652	1.38141		29.0827
53	2014	8	4	51.3172	29.0827	42.3451	56.5418		29.0827
54	2014	8	5	33.0845	29.0827	36.9881	37.0547		29.0827
55	2014	8	6	5.50732	29.0827	3.35066	5.90953		29.0827
56	2014	8	7	0.765126	29.0827	0.0846181	0.676695		29.0827
57	2014	9	1	2423.1	853.75	1867.33	1477.79		853.75
58	2014	9	2	1229.51	853.75	429.151	744.804		853.75
59	2014	9	3	1255.92	853.75	550.026	757.587		853.75
60	2014	9	4	2196.12	853.75	726.445	1315.3		853.75
61	2014	9	5	1743.94	853.75	615.963	1065.99		853.75
62	2014	9	6	409.22	853.75	225.532	246.202		853.75
63	2014	9	7	75.8043	853.75	19.9149	44.8142		853.75
64	2014	10	1	1351.41	1211.15	882.571	910.189		1211.15
65	2014	10	2	2247.04	1211.15	1570.49	1540.75		1211.15
66	2014	10	3	2586.4	1211.15	1982.38	1821		1211.15
67	2014	10	4	2472.07	1211.15	1801.43	1696.06		1211.15
68	2014	10	5	2183.2	1211.15	1644.57	1436.86		1211.15
69	2014	10	6	2332.89	1211.15	1830.96	1672.64		1211.15
70	2014	10	7	273.458	1211.15	247.091	173.374		1211.15
71	2014	11	1	149.78	61.3082	65.9712	100.728		61.3082
72	2014	11	2	351.195	61.3082	237.71	232.355		61.3082
73	2014	11	3	222.621	61.3082	108.107	149.039		61.3082
74	2014	11	4	302.733	61.3082	274.59	202.136		61.3082
75	2014	11	5	188.49	61.3082	87.5352	123.837		61.3082
76	2014	11	6	18.2628	61.3082	9.34	11.7824		61.3082
77	2014	11	7	19.6392	61.3082	13.1155	12.7033		61.3082
78	2014	12	1	1270.75	332.601	425.278	700.946		332.601
79	2014	12	2	1186.26	332.601	497.296	656.458		332.601
80	2014	12	3	947.549	332.601	464.537	521.926		332.601
81	2014	12	4	5259.33	332.601	1706.5	2820.9		332.601
82	2014	12	5	1549.89	332.601	438.861	856.816		332.601
83	2014	12	6	1593.6	332.601	401.811	890.21		332.601
84	2014	12	7	138.891	332.601	64.4467	76.2294		332.601
85	2014	13	1	842.5	522.63	192.647	500.584		522.63
86	2014	13	2	1236.32	522.63	312.149	737.64		522.63
87	2014	13	3	2230.75	522.63	576.845	1334.1		522.63
88	2014	13	4	1659.93	522.63	622.515	990.278		522.63
89	2014	13	5	1238.72	522.63	348.767	737.156		522.63
90	2014	13	6	1399.21	522.63	323.449	830.798		522.63
91	2014	13	7	196.951	522.63	58.5035	115.772		522.63
92	2014	14	1	273.157	86.6905	193.375	156.744		86.6905
93	2014	14	2	400.023	86.6905	310.391	230.61		86.6905
94	2014	14	3	542.505	86.6905	414.676	312.358		86.6905
95	2014	14	4	6101.29	86.6905	1935.44	3376.98		86.6905
96	2014	14	5	316.425	86.6905	211.721	180.294		86.6905
97	2014	14	6	73.2497	86.6905	62.8847	41.9629		86.6905
98	2014	14	7	38.1621	86.6905	18.303	21.9806		86.6905
99	2014	15	1	5418.5	612.32	992.225	3482.11		612.32
100	2014	15	2	7596.58	612.32	1653.43	4880.39		612.32
101	2014	15	3	5117.52	612.32	1082.93	3282.56		612.32
102	2014	15	4	9369.68	612.32	1910.51	6011.35		612.32
103	2014	15	5	14411.4	612.32	2205.37	9276.9		612.32
104	2014	15	6	16077.6	612.32	3199.79	10633.4		612.32
105	2014	15	7	3099.65	612.32	529.158	1986.31		612.32
106	2014	16	1	496.982	584.17	176.508	344.001		584.17
107	2014	16	2	520.288	584.17	272.735	358.633		584.17
108	2014	16	3	349.999	584.17	167.462	233.857		584.17
109	2014	16	4	916.419	584.17	747.318	616.431		584.17
110	2014	16	5	1553.12	584.17	867.219	1069.78		584.17
111	2014	16	6	997.113	584.17	516.478	659.939		584.17
112	2014	16	7	96.6541	584.17	565.464	37.0887		584.17
113	2014	17	1	1607.81	163.6	602.477	1069.84		163.6
114	2014	17	2	3363.62	163.6	1450.68	2226.63		163.6
115	2014	17	3	1911.6	163.6	915.152	1273.27		163.6
116	2014	17	4	3570.85	163.6	1468.37	2346.23		163.6
117	2014	17	5	1760.13	163.6	745.55	1175.71		163.6
118	2014	17	6	748.462	163.6	347.989	500.987		163.6
119	2014	17	7	190.811	163.6	75.8015	126.017		163.6
120	2014	18	1	410.368	45.3486	221.911	252.772		45.3486
121	2014	18	2	186.375	45.3486	58.187	114.932		45.3486
122	2014	18	3	142.955	45.3486	114.265	88.0581		45.3486
123	2014	18	4	215.507	45.3486	139.319	133.845		45.3486
124	2014	18	5	213.244	45.3486	94.9008	130.114		45.3486
125	2014	18	6	61.239	45.3486	8.56817	38.1836		45.3486
126	2014	18	7	6.28268	45.3486	0.216133	3.95939		45.3486
127	2014	19	1	43.7154	33.4378	18.461	28.8599		33.4378
128	2014	19	2	44.1424	33.4378	35.4913	31.1535		33.4378
129	2014	19	3	35.0459	33.4378	14.004	22.2822		33.4378
130	2014	19	4	4.04996	33.4378	1.01343	1.53132		33.4378
131	2014	19	5	49.9356	33.4378	16.4439	34.392		33.4378
132	2014	19	6
133	2014	19	7	7.85761	33.4378	2.2007	4.11749		33.4378
134	2014	20	1	7.95129	18.6535	5.7729	4.23611		18.6535
135	2014	20	2	21.1912	18.6535	23.7047	13.1183		18.6535
136	2014	20	3	3.97703	18.6535	1.15021	1.88934		18.6535
137	2014	20	4	22.9017	18.6535	8.21659	6.94438		18.6535
138	2014	20	5	47.1366	18.6535	41.0066	27.3313		18.6535
139	2014	20	6	3.09237	18.6535	5.2471	0.774942		18.6535
140	2014	20	7	1.51831	18.6535	1.3459	0.854875		18.6535
141	2014	21	1	7.5502	1387.4	5.95497	4.15401		1387.4
142	2014	21	2	20.1222	1387.4	25.1065	12.8879		1387.4
143	2014	21	3	3.77642	1387.4	1.21264	1.86389		1387.4
144	2014	21	4	21.7464	1387.4	8.82889	13.5789		1387.4
145	2014	21	5	44.7588	1387.4	44.8741	26.8514		1387.4
146	2014	21	6	2.93638	1387.4	5.77043	0.769056		1387.4
147	2014	21	7	1.44172	1387.4	1.39734	0.839864		1387.4
148	2014	22	1	103.121	172.2	49.4187	65.6338		172.2
149	2014	22	2	163.04	172.2	53.1665	105.306		172.2
150	2014	22	3	465.212	172.2	171.772	349.326		172.2
151	2014	22	4	235.085	172.2	118.303	165.943		172.2
152	2014	22	5	175.002	172.2	53.0261	122.883		172.2
153	2014	22	6	207.713	172.2	181.764	14.1857		172.2
154	2014	22	7	24.1677	172.2	5.80974	13.6938		172.2
155	2014	23	1	198.45	165.5	166.061	120.574		165.5
156	2014	23	2	412.132	165.5	226.545	253.709		165.5
157	2014	23	3	434.624	165.5	246.98	267.044		165.5
158	2014	23	4	1215.38	165.5	378.254	748.196		165.5
159	2014	23	5	608.213	165.5	323.575	370.853		165.5
160	2014	23	6	252.83	165.5	397.745	157.947		165.5
161	2014	23	7	97.2363	165.5	43.8843	58.461		165.5
162	2014	24	1	979.998	366.14	949.938	827.503		366.14
163	2014	24	2	2721.47	366.14	3322.01	2305.8		366.14
164	2014	24	3	1109.82	366.14	1460.13	938.379		366.14
165	2014	24	4	6298.37	366.14	6378.2	5142.28		366.14
166	2014	24	5	2344.62	366.14	2035.6	2000.23		366.14
167	2014	24	6	5450.17	366.14	3646.16	4738.43		366.14
168	2014	24	7	333.09	366.14	334.331	282.464		366.14
169	2014	25	1	854.806	584.33	225.064	477.76		584.33
170	2014	25	2	1539.06	584.33	547.442	853.617		584.33
171	2014	25	3	1045.43	584.33	406.893	583.21		584.33
172	2014	25	4	2372.99	584.33	812.582	1322.04		584.33
173	2014	25	5	986.195	584.33	332.419	549.278		584.33
174	2014	25	6	3475.75	584.33	1543.08	1954.46		584.33
175	2014	25	7	59.3706	584.33	17.5224	32.9217		584.33
176	2014	26	1	1295.42	241.73	239.005	756.245		241.73
177	2014	26	2	1128.05	241.73	202.412	662.799		241.73
178	2014	26	3	1174.94	241.73	307.372	676.567		241.73
179	2014	26	4	3079.15	241.73	619.046	1734.93		241.73
180	2014	26	5	1173.12	241.73	221.888	678.597		241.73
181	2014	26	6	3067.35	241.73	268.247	1818.74		241.73
182	2014	26	7	61.8768	241.73	13.898	35.7536		241.73
183	2014	27	1	79.5881	36.0261	26.5627	62.4867		36.0261
184	2014	27	2	15.5795	36.0261	6.0372	10.9997		36.0261
185	2014	27	3	35.6612	36.0261	20.3207	24.0287		36.0261
186	2014	27	4	32.1169	36.0261	18.2308	29.8563		36.0261
187	2014	27	5	276.021	36.0261	54.4548	200.502		36.0261
188	2014	27	6	1.24629	36.0261	4.69809	0.883471		36.0261
189	2014	27	7	0.861663	36.0261	0.125764	0.549776		36.0261
190	2014	28	1	96.0616	53.19	99.3519	71.6617		53.19
191	2014	28	2	80.7145	53.19	88.6646	47.8135		53.19
192	2014	28	3	84.8391	53.19	70.2797	60.8034		53.19
193	2014	28	4	203.418	53.19	179.457	143.599		53.19
194	2014	28	5	106.232	53.19	130.153	76.9112		53.19
195	2014	28	6	25.1734	53.19	51.9359	17.462		53.19
196	2014	28	7	25.3729	53.19	41.1005	21.5746		53.19
197	2014	29	1	2405.86	1443.27	672.325	1608.45		1443.27
198	2014	29	2	4249.41	1443.27	1377.43	2815.72		1443.27
199	2014	29	3	1557.69	1443.27	548.559	1032.58		1443.27
200	2014	29	4	4034.49	1443.27	1410.62	2697.67		1443.27
201	2014	29	5	5640.8	1443.27	1398.37	3764.56		1443.27
202	2014	29	6	2535.57	1443.27	748.964	1688.51		1443.27
203	2014	29	7	691.089	1443.27	212.914	454.979		1443.27
204	2014	30	1	436.696	224.97	130.409	269.851		224.97
205	2014	30	2	563.773	224.97	167.732	350.979		224.97
206	2014	30	3	312.826	224.97	97.9862	191.24		224.97
207	2014	30	4	4872.95	224.97	1448	3017.85		224.97
208	2014	30	5	898.106	224.97	132.39	559.304		224.97
209	2014	30	6	2681.05	224.97	349.06	1726.84		224.97
210	2014	30	7	148.2	224.97	39.3664	92.3353		224.97
1	2015	1	1	1196.18	120.948	319.583	817.487		120.948
2	2015	1	2	2028.47	120.948	629.736	1353.45		120.948
3	2015	1	3	1376.79	120.948	387.953	913.019		120.948
4	2015	1	4	2563.31	120.948	881.933	1783.21		120.948
5	2015	1	5	4409.23	120.948	1178.06	2974.26		120.948
6	2015	1	6	1874.6	120.948	724.471	1244.12		120.948
7	2015	1	7	187.452	120.948	55.7006	115.251		120.948
8	2015	2	1	313.644	119	128.43	183.136		119
9	2015	2	2	521.592	119	186.273	295.76		119
10	2015	2	3	581.228	119	180.636	320.597		119
11	2015	2	4	4561.53	119	1140.07	2812.81		119
12	2015	2	5	840.367	119	133.007	531.224		119
13	2015	2	6	2255.69	119	814.101	1551.46		119
14	2015	2	7	275.466	119	74.5018	145.141		119
15	2015	3	1	1095.36	235.47	214.35	700.49		235.47
16	2015	3	2	1029.85	235.47	265.48	647.104		235.47
17	2015	3	3	821.692	235.47	188.724	545.844		235.47
18	2015	3	4	1545.66	235.47	379.273	1002.88		235.47
19	2015	3	5	1790.55	235.47	343.148	1097.54		235.47
20	2015	3	6	3387.72	235.47	648.402	2273.17		235.47
21	2015	3	7	199.78	235.47	47.1055	120.66		235.47
22	2015	4	1	128.165	35.62	30.7521	67.1368		35.62
23	2015	4	2	72.3446	35.62	33.0995	38.8345		35.62
24	2015	4	3	130.107	35.62	62.2108	68.8171		35.62
25	2015	4	4	40.7284	35.62	10.7225	21.6028		35.62
26	2015	4	5	140.483	35.62	34.3253	74.4631		35.62
27	2015	4	6	63.4649	35.62	47.1065	32.9824		35.62
28	2015	4	7	5.39834	35.62	4.47063	2.89585		35.62
29	2015	5	1	3398.98	981.01	483.971	2321.7		981.01
30	2015	5	2	1505.74	981.01	238.764	1013.1		981.01
31	2015	5	3	1464.09	981.01	244.251	923.852		981.01
32	2015	5	4	1360.16	981.01	272.398	973.214		981.01
33	2015	5	5	8054.96	981.01	940.31	5515.72		981.01
34	2015	5	6	14153.5	981.01	1081.41	9223.56		981.01
35	2015	5	7	297.918	981.01	38.603	188.763		981.01
36	2015	6	1	357.769	76.2085	67.2603	228.887		76.2085
37	2015	6	2	286.191	76.2085	106.196	183.079		76.2085
38	2015	6	3	443.272	76.2085	101.823	284.864		76.2085
39	2015	6	4	2219.06	76.2085	495.175	1416.66		76.2085
40	2015	6	5	762.829	76.2085	145.756	493.608		76.2085
41	2015	6	6	1091.64	76.2085	108.257	712.611		76.2085
42	2015	6	7	43.1159	76.2085	10.5472	27.8468		76.2085
43	2015	7	1	163.916	68.6791	124.249	110.272		68.6791
44	2015	7	2	100.668	68.6791	83.997	60.9536		68.6791
45	2015	7	3	98.878	68.6791	105.016	54.763		68.6791
46	2015	7	4	365.869	68.6791	483.927	274.48		68.6791
47	2015	7	5	182.708	68.6791	137.611	126.532		68.6791
48	2015	7	6	268.954	68.6791	436.738	181.612		68.6791
49	2015	7	7	12.3978	68.6791	16.9882	7.74202		68.6791
50	2015	8	1	11.664	29.476	9.65533	14.4779		29.476
51	2015	8	2	0.189351	29.476	1.16359	0.20815		29.476
52	2015	8	3	1.20684	29.476	0.908806	1.43663		29.476
53	2015	8	4	37.7387	29.476	42.0809	47.0357		29.476
54	2015	8	5	33.0446	29.476	34.9925	41.5029		29.476
55	2015	8	6	6.57864	29.476	3.35045	7.84527		29.476
56	2015	8	7	0.850338	29.476	0.0907177	0.780448		29.476
57	2015	9	1	2709.93	858.85	1015.52	1630.76		858.85
58	2015	9	2	1346.29	858.85	464.802	804.711		858.85
59	2015	9	3	1464.54	858.85	700.608	871.69		858.85
60	2015	9	4	2667.23	858.85	788.965	1576.23		858.85
61	2015	9	5	2008.83	858.85	634.305	1211.59		858.85
62	2015	9	6	507.996	858.85	287.731	301.568		858.85
63	2015	9	7	103.269	858.85	36.6661	60.2396		858.85
64	2015	10	1	1616.91	1256.3	1076.19	1107.11		1256.3
65	2015	10	2	2694.89	1256.3	1771.67	1877.79		1256.3
66	2015	10	3	3025.75	1256.3	2146.64	2142.34		1256.3
67	2015	10	4	3093.58	1256.3	2100.61	2210.53		1256.3
68	2015	10	5	2574.06	1256.3	1846.93	1735.56		1256.3
69	2015	10	6	3074.05	1256.3	2383.76	2766.54		1256.3
70	2015	10	7	331.746	1256.3	290.211	221.688		1256.3
71	2015	11	1	156.502	57.4066	64.0697	103.832		57.4066
72	2015	11	2	312.974	57.4066	153.593	208.218		57.4066
73	2015	11	3	266.326	57.4066	199.619	170.194		57.4066
74	2015	11	4	359.666	57.4066	300.216	237.876		57.4066
75	2015	11	5	188.17	57.4066	100.068	124.615		57.4066
76	2015	11	6	21.4509	57.4066	8.93232	14.0159		57.4066
77	2015	11	7	26.3098	57.4066	15.0814	17.3455		57.4066
78	2015	12	1	1194.57	331.213	438.002	686.549		331.213
79	2015	12	2	1084.32	331.213	467.682	622.248		331.213
80	2015	12	3	915.769	331.213	431.18	525.774		331.213
81	2015	12	4	5580.31	331.213	2028.55	3080.51		331.213
82	2015	12	5	1526.02	331.213	458.594	874.803		331.213
83	2015	12	6	1760.75	331.213	486.426	1026.11		331.213
84	2015	12	7	163.274	331.213	69.9613	93.3585		331.213
85	2015	13	1	986.983	527.49	215.691	615.32		527.49
86	2015	13	2	1388.16	527.49	331.505	871.227		527.49
87	2015	13	3	2333.66	527.49	631.384	1467.36		527.49
88	2015	13	4	2024.85	527.49	692.688	1263.76		527.49
89	2015	13	5	1526.91	527.49	343.776	957.865		527.49
90	2015	13	6	1663.18	527.49	366.234	1038.43		527.49
91	2015	13	7	202.129	527.49	57.3944	124.747		527.49
92	2015	14	1	340.409	84.2307	227.127	194.097		84.2307
93	2015	14	2	461.51	84.2307	331.479	263.087		84.2307
94	2015	14	3	631.554	84.2307	424.706	360.621		84.2307
95	2015	14	4	5530.48	84.2307	2021.81	3016.66		84.2307
96	2015	14	5	370.551	84.2307	230.644	211.594		84.2307
97	2015	14	6	86.0132	84.2307	69.3142	49.0603		84.2307
98	2015	14	7	51.4926	84.2307	28.3314	29.4077		84.2307
99	2015	15	1	5976.97	595.2	1080.35	3974.45		595.2
100	2015	15	2	8498.98	595.2	1866.58	5649.84		595.2
101	2015	15	3	5705.82	595.2	1122.61	3787.08		595.2
102	2015	15	4	10488.1	595.2	2055.84	6962.67		595.2
103	2015	15	5	15673.2	595.2	2374.66	10439.7		595.2
104	2015	15	6	18207.9	595.2	3273.52	12460.8		595.2
105	2015	15	7	3299	595.2	585.563	2187.51		595.2
106	2015	16	1	568.654	595.11	223.719	391.397		595.11
107	2015	16	2	644.539	595.11	346.136	445.831		595.11
108	2015	16	3	416.262	595.11	217.811	279.376		595.11
109	2015	16	4	1070.17	595.11	892.012	729.776		595.11
[truncated: 101 more rows]

## Sheet: Sheet2
L
420.3
420.3
420.3
420.3
420.3
420.3
420.3
24.9668
17.5329
17.5329
17.5329
17.5329
17.5329
17.5329
17.5329
1362.3
1362.3
1362.3
1362.3
1362.3
1362.3
1362.3
160.9
160.9
160.9
160.9
160.9
160.9
160.9
301.1
301.1
301.1
301.1
301.1
301.1
301.1
341.41
341.41
341.41
341.41
341.41
341.41
341.41
554.79
554.79
554.79
554.79
554.79
554.79
554.79
228.21
228.21
228.21
228.21
228.21
228.21
228.21
30.0715
30.0715
30.0715
30.0715
30.0715
30.0715
30.0715
58
58
58
58
58
58
58
1500.92
1500.92
1500.92
1500.92
1500.92
1500.92
1500.92
190.51
190.51
190.51
190.51
190.51
190.51
190.51
607.5
607.5
607.5
607.5
607.5
607.5
607.5
136.3
136.3
136.3
136.3
136.3
136.3
136.3
292.38
292.38
292.38
292.38
292.38
292.38
292.38
33.81
33.81
33.81
33.81
33.81
33.81
33.81
540.94
540.94
540.94
540.94
540.94
540.94
540.94
71.861
71.861
71.861
71.861
71.861
71.861
71.861
48.4391
48.4391
48.4391
48.4391
48.4391
48.4391
48.4391
27.9952
27.9952
27.9952
27.9952
27.9952
27.9952
27.9952
825.02
825.02
825.02
825.02
825.02
825.02
825.02
1155.66
1155.66
1155.66
1155.66
1155.66
1155.66
1155.66
63.3458
63.3458
63.3458
63.3458
63.3458
63.3458
63.3458
282.506
282.506
282.506
282.506
282.506
282.506
282.506
513.57
513.57
513.57
513.57
513.57
513.57
513.57
64.8257
64.8257
64.8257
64.8257
64.8257
64.8257
64.8257
359.67
359.67
359.67
359.67
359.67
359.67
359.67
554.88
554.88
554.88
554.88
554.88
554.88
554.88
165.6
165.6
165.6
165.6
165.6
165.6
165.6
41.993
41.993
41.993
41.993
41.993
41.993
41.993
24.4895
24.4895
24.4895
24.4895
24.4895
24.4895
17.8354
17.8354
17.8354
17.8354
17.8354
17.8354
17.8354
1394.4
1394.4
1394.4
1394.4
1394.4
1394.4
1394.4
165
165
165
165
165
165
165
166
166
166
166
166
166
166
336.86
336.86
336.86
336.86
336.86
336.86
336.86
577.78
577.78
577.78
577.78
577.78
577.78
577.78
238.97
238.97
238.97
238.97
238.97
238.97
238.97
30.585
30.585
30.585
30.585
30.585
30.585
30.585
62.62
62.62
62.62
62.62
62.62
62.62
62.62
1503.01
1503.01
1503.01
1503.01
1503.01
1503.01
1503.01
206.49
206.49
206.49
206.49
206.49
206.49
206.49
666.7
666.7
666.7
666.7
666.7
666.7
666.7
133.2
133.2
133.2
133.2
133.2
133.2
133.2
252.42
252.42
252.42
252.42
252.42
252.42
252.42
39.19
39.19
39.19
39.19
39.19
39.19
39.19
1020.52
1020.52
1020.52
1020.52
1020.52
1020.52
1020.52
80.8122
80.8122
80.8122
80.8122
80.8122
80.8122
80.8122
68.4362
68.4362
68.4362
68.4362
68.4362
68.4362
68.4362
30.1096
30.1096
30.1096
30.1096
30.1096
30.1096
30.1096
851.09
851.09
851.09
851.09
851.09
851.09
851.09
1222.81
1222.81
1222.81
1222.81
1222.81
1222.81
1222.81
65.3326
65.3326
65.3326
65.3326
65.3326
65.3326
65.3326
326.291
326.291
326.291
326.291
326.291
326.291
326.291
525.46
525.46
525.46
525.46
525.46
525.46
525.46
88.4034
88.4034
88.4034
88.4034
88.4034
88.4034
88.4034
555.46
555.46
555.46
555.46
555.46
555.46
555.46
576.16
576.16
576.16
576.16
576.16
576.16
576.16
175.9
175.9
175.9
175.9
175.9
175.9
175.9
46.4418
46.4418
46.4418
46.4418
46.4418
46.4418
46.4418
27.2218
27.2218
27.2218
27.2218
27.2218
27.2218
18.6435
18.6435
18.6435
18.6435
18.6435
18.6435
18.6435
1410.1
1410.1
1410.1
1410.1
1410.1
1410.1
1410.1
176.4
176.4
176.4
176.4
176.4
176.4
176.4
162.3
162.3
162.3
162.3
162.3
162.3
162.3
341.71
341.71
341.71
341.71
341.71
341.71
341.71
578.63
578.63
578.63
578.63
578.63
578.63
578.63
249.46
249.46
249.46
249.46
249.46
249.46
249.46
33.6979
33.6979
33.6979
33.6979
33.6979
33.6979
33.6979
53.11
53.11
53.11
53.11
53.11
53.11
53.11
1454.81
1454.81
1454.81
1454.81
1454.81
1454.81
1454.81
216.36
216.36
216.36
216.36
216.36
216.36
216.36
706.4
706.4
706.4
706.4
706.4
706.4
706.4
129.9
129.9
129.9
129.9
129.9
129.9
129.9
245.3
245.3
245.3
245.3
245.3
245.3
245.3
37.47
37.47
37.47
37.47
37.47
37.47
37.47
1015.16
1015.16
1015.16
1015.16
1015.16
1015.16
1015.16
78.196
78.196
78.196
78.196
78.196
78.196
78.196
76.8879
76.8879
76.8879
76.8879
76.8879
76.8879
76.8879
29.0827
29.0827
29.0827
29.0827
29.0827
29.0827
29.0827
853.75
853.75
853.75
853.75
853.75
853.75
853.75
1211.15
1211.15
1211.15
1211.15
1211.15
1211.15
1211.15
61.3082
61.3082
61.3082
61.3082
61.3082
61.3082
61.3082
332.601
332.601
332.601
332.601
332.601
332.601
332.601
522.63
522.63
522.63
522.63
522.63
522.63
522.63
86.6905
86.6905
86.6905
86.6905
86.6905
86.6905
86.6905
612.32
612.32
612.32
612.32
612.32
612.32
612.32
584.17
584.17
584.17
584.17
584.17
584.17
584.17
163.6
163.6
163.6
163.6
163.6
163.6
163.6
45.3486
45.3486
45.3486
45.3486
45.3486
45.3486
45.3486
33.4378
33.4378
33.4378
33.4378
33.4378
33.4378
18.6535
18.6535
18.6535
18.6535
18.6535
18.6535
18.6535
1387.4
1387.4
1387.4
1387.4
1387.4
1387.4
1387.4
172.2
172.2
172.2
172.2
172.2
172.2
172.2
165.5
165.5
165.5
165.5
165.5
165.5
165.5
366.14
366.14
366.14
366.14
366.14
366.14
366.14
584.33
584.33
584.33
584.33
584.33
584.33
584.33
241.73
241.73
241.73
241.73
241.73
241.73
241.73
36.0261
36.0261
36.0261
36.0261
36.0261
36.0261
36.0261
53.19
53.19
53.19
53.19
53.19
53.19
53.19
1443.27
1443.27
1443.27
1443.27
1443.27
1443.27
1443.27
224.97
224.97
224.97
224.97
224.97
224.97
224.97
120.948
120.948
120.948
120.948
120.948
120.948
120.948
119
119
119
119
119
119
119
235.47
235.47
235.47
235.47
235.47
235.47
235.47
35.62
35.62
35.62
35.62
35.62
35.62
35.62
981.01
981.01
981.01
981.01
981.01
981.01
981.01
76.2085
76.2085
76.2085
76.2085
76.2085
76.2085
76.2085
68.6791
68.6791
68.6791
68.6791
68.6791
68.6791
68.6791
29.476
29.476
29.476
29.476
29.476
29.476
29.476
858.85
858.85
858.85
858.85
858.85
858.85
858.85
1256.3
1256.3
1256.3
1256.3
1256.3
1256.3
1256.3
57.4066
57.4066
57.4066
57.4066
57.4066
57.4066
57.4066
331.213
331.213
331.213
331.213
331.213
331.213
331.213
527.49
527.49
527.49
527.49
527.49
527.49
527.49
84.2307
84.2307
84.2307
84.2307
84.2307
84.2307
84.2307
595.2
595.2
595.2
595.2
595.2
595.2
595.2
595.11
595.11
595.11
595.11
595.11
595.11
595.11
148
148
148
148
148
148
148
45.7189
45.7189
45.7189
45.7189
45.7189
45.7189
45.7189
33.2938
33.2938
33.2938
33.2938
33.2938
33.2938
18.9249
18.9249
18.9249
18.9249
18.9249
18.9249
18.9249
1390.3
1390.3
1390.3
1390.3
1390.3
1390.3
1390.3
168.1
168.1
168.1
168.1
168.1
168.1
168.1
168.4
168.4
168.4
168.4
168.4
168.4
168.4
351.03
351.03
351.03
351.03
351.03
351.03
351.03
591.23
591.23
591.23
591.23
591.23
591.23
591.23
221.83
221.83
221.83
221.83
221.83
221.83
221.83
34.8394
34.8394
34.8394
34.8394
34.8394
34.8394
34.8394
49.79
49.79
49.79
49.79
49.79
49.79
49.79
1400.68
1400.68
1400.68
1400.68
1400.68
1400.68
1400.68
236.13
236.13
236.13
236.13
236.13
236.13
236.13

## Sheet: Sheet3
L
293
341.42
341.42
341.42
341.42
341.42
341.42
341.42
540.66
540.66
540.66
540.66
540.66
540.66
540.66
218.34
218.34
218.34
218.34
218.34
218.34
218.34
25.1144
25.1144
25.1144
25.1144
25.1144
25.1144
25.1144
55.12
55.12
55.12
55.12
55.12
55.12
55.12
1472.59
1472.59
1472.59
1472.59
1472.59
1472.59
1472.59
168.67
168.67
168.67
168.67
168.67
168.67
168.67
547.4
547.4
547.4
547.4
547.4
547.4
547.4
138.6
138.6
138.6
138.6
138.6
138.6
138.6
282.98
282.98
282.98
282.98
282.98
282.98
282.98
33.86
33.86
33.86
33.86
33.86
33.86
33.86
518.97
518.97
518.97
518.97
518.97
518.97
518.97
67.7898
67.7898
67.7898
67.7898
67.7898
67.7898
67.7898
38.7452
38.7452
38.7452
38.7452
38.7452
38.7452
38.7452
25.7243
25.7243
25.7243
25.7243
25.7243
25.7243
25.7243
791.02
791.02
791.02
791.02
791.02
791.02
791.02
1109.32
1109.32
1109.32
1109.32
1109.32
1109.32
1109.32
51.7223
51.7223
51.7223
51.7223
51.7223
51.7223
51.7223
277.858
277.858
277.858
277.858
277.858
277.858
277.858
503.1
503.1
503.1
503.1
503.1
503.1
503.1
64.0681
64.0681
64.0681
64.0681
64.0681
64.0681
64.0681
349.35
349.35
349.35
349.35
349.35
349.35
349.35
534.06
534.06
534.06
534.06
534.06
534.06
534.06
164.6
164.6
164.6
164.6
164.6
164.6
164.6
39.6857
39.6857
39.6857
39.6857
39.6857
39.6857
39.6857
24.9668
24.9668
24.9668
24.9668
24.9668

## Sheet: Sheet1
L
476.42
476.42
476.42
476.42
476.42
476.42
476.42
56.3619
56.3619
56.3619
56.3619
56.3619
56.3619
56.3619
296.42
296.42
296.42
296.42
296.42
296.42
296.42
514.79
514.79
514.79
514.79
514.79
514.79
514.79
140.4
140.4
140.4
140.4
140.4
140.4
140.4
38.7981
38.7981
38.7981
38.7981
38.7981
38.7981
38.7981
13.3536
13.3536
13.3536
13.3536
13.3536
13.3536
23.11
23.11
23.11
23.11
23.11
23.11
23.11
1253.8
1253.8
1253.8
1253.8
1253.8
1253.8
1253.8
165.2
165.2
165.2
165.2
165.2
165.2
165.2
83.25
83.25
83.25
83.25
83.25
83.25
83.25
348.78
348.78
348.78
348.78
348.78
348.78
348.78
487.39
487.39
487.39
487.39
487.39
487.39
487.39
208.79
208.79
208.79
208.79
208.79
208.79
208.79
25.03
25.03
25.03
25.03
25.03
25.03
25.03
52.92
52.92
52.92
52.92
52.92
52.92
52.92
1324.56
1324.56
1324.56
1324.56
1324.56
1324.56
1324.56
152.11
152.11
152.11
152.11
152.11
152.11
152.11
70.1
70.1
70.1
70.1
70.1
70.1
70.1
129.9
129.9
129.9
129.9
129.9
129.9
129.9
226.41
226.41
226.41
226.41
226.41
226.41
226.41
38.09
38.09
38.09
38.09
38.09
38.09
38.09
443.46
443.46
443.46
443.46
443.46
443.46
443.46
59.2296
59.2296
59.2296
59.2296
59.2296
59.2296
59.2296
37
37
37
37
37
37
37
20.947
20.947
20.947
20.947
20.947
20.947
20.947
728.52
728.52
728.52
728.52
728.52
728.52
728.52
1006
1006
1006
1006
1006
1006
1006
46.8913
46.8913
46.8913
46.8913
46.8913
46.8913
46.8913
207.996
207.996
207.996
207.996
207.996
207.996
207.996
486.5
486.5
486.5
486.5
486.5
486.5
486.5
58.2834
58.2834
58.2834
58.2834
58.2834
58.2834
58.2834
294.48
294.48
294.48
294.48
294.48
294.48
294.48
516.97
516.97
516.97
516.97
516.97
516.97
516.97
139.2
139.2
139.2
139.2
139.2
139.2
139.2
37.3309
37.3309
37.3309
37.3309
37.3309
37.3309
37.3309
16.235
16.235
16.235
16.235
16.235
16.235
23.97
23.97
23.97
23.97
23.97
23.97
23.97
1290.6
1290.6
1290.6
1290.6
1290.6
1290.6
1290.6
158.5
158.5
158.5
158.5
158.5
158.5
158.5
261.4
261.4
261.4
261.4
261.4
261.4
261.4
327.86
327.86
327.86
327.86
327.86
327.86
327.86
515.37
515.37
515.37
515.37
515.37
515.37
515.37
209.84
209.84
209.84
209.84
209.84
209.84
209.84
25.3778
25.3778
25.3778
25.3778
25.3778
25.3778
25.3778
57.01
57.01
57.01
57.01
57.01
57.01
57.01
1368.79
1368.79
1368.79
1368.79
1368.79
1368.79
1368.79
159.37
159.37
159.37
159.37
159.37
159.37
159.37
527.6
527.6
527.6
527.6
527.6
527.6
527.6
132.1
132.1
132.1
132.1
132.1
132.1
132.1
241.2
241.2
241.2
241.2
241.2
241.2
241.2
35.26
35.26
35.26
35.26
35.26
35.26
35.26
476.66
476.66
476.66
476.66
476.66
476.66
476.66
62.5095
62.5095
62.5095
62.5095
62.5095
62.5095
62.5095
36.942
36.942
36.942
36.942
36.942
36.942
36.942
21.5838
21.5838
21.5838
21.5838
21.5838
21.5838
21.5838
752.56
752.56
752.56
752.56
752.56
752.56
752.56
1053.52
1053.52
1053.52
1053.52
1053.52
1053.52
1053.52
43.0263
43.0263
43.0263
43.0263
43.0263
43.0263
43.0263
225.628
225.628
225.628
225.628
225.628
225.628
225.628
493.95
493.95
493.95
493.95
493.95
493.95
493.95
59.9518
59.9518
59.9518
59.9518
59.9518
59.9518
59.9518
319.51
319.51
319.51
319.51
319.51
319.51
319.51
541.26
541.26
541.26
541.26
541.26
541.26
541.26
140
140
140
140
140
140
140
37.0524
37.0524
37.0524
37.0524
37.0524
37.0524
37.0524
15.8204
15.8204
15.8204
15.8204
15.8204
15.8204
15.0418
15.0418
15.0418
15.0418
15.0418
15.0418
15.0418
1326.6
1326.6
1326.6
1326.6
1326.6
1326.6
1326.6
161.7
161.7
161.7
161.7
161.7
161.7
161.7
293
293
293
293
293
293

## Sheet: Sheet4
L
484.53
484.53
484.53
484.53
484.53
484.53
484.53
57.2479
57.2479
57.2479
57.2479
57.2479
57.2479
57.2479
299.46
299.46
299.46
299.46
299.46
299.46
299.46
512.88
512.88
512.88
512.88
512.88
512.88
512.88
138.9
138.9
138.9
138.9
138.9
138.9
138.9
41.6562
41.6562
41.6562
41.6562
41.6562
41.6562
41.6562
14.993
14.993
14.993
14.993
14.993
14.993
22.98
22.98
22.98
22.98
22.98
22.98
22.98
1303.4
1303.4
1303.4
1303.4
1303.4
1303.4
1303.4
165.3
165.3
165.3
165.3
165.3
165.3
165.3
83.6306
83.6306
83.6306
83.6306
83.6306
83.6306
83.6306
295.07
295.07
295.07
295.07
295.07
295.07
295.07
482.09
482.09
482.09
482.09
482.09
482.09
482.09
200.01
200.01
200.01
200.01
200.01
200.01
200.01

## Sheet: Sheet5
L
25.02
25.02
25.02
25.02
25.02
25.02
25.02
53.04
53.04
53.04
53.04
53.04
53.04
53.04
1290.51
1290.51
1290.51
1290.51
1290.51
1290.51
1290.51
148.33
148.33
148.33
148.33
148.33
148.33
148.33
500.1
500.1
500.1
500.1
500.1
500.1
500.1
134.2
134.2
134.2
134.2
134.2
134.2
134.2
223.77
223.77
223.77
223.77
223.77
223.77
223.77

## Sheet: Sheet6
L
36.5
36.5
36.5
36.5
36.5
36.5
36.5
416.47
416.47
416.47
416.47
416.47
416.47
416.47
58.4381
58.4381
58.4381
58.4381
58.4381
58.4381
58.4381
37.6133
37.6133
37.6133
37.6133
37.6133
37.6133
37.6133
20.0651
20.0651
20.0651
20.0651
20.0651
20.0651
20.0651
709.44
709.44
709.44
709.44
709.44
709.44
709.44
933.43
933.43
933.43
933.43
933.43
933.43
933.43
48.8437
48.8437
48.8437
48.8437
48.8437
48.8437
48.8437
227.84
227.84
227.84
227.84
227.84
227.84
227.84

## Sheet: Sheet7
L
281.22
281.22
281.22
281.22
281.22
281.22
281.22
493.1
493.1
493.1
493.1
493.1
493.1
493.1
199.9
199.9
199.9
199.9
199.9
199.9
199.9
42.2586
42.2586
42.2586
42.2586
42.2586
42.2586
42.2586
15.5225
15.5225
15.5225
15.5225
15.5225
15.5225
22.1
22.1
22.1
22.1
22.1
22.1
22.1
1223.3
1223.3
1223.3
1223.3
1223.3
1223.3
1223.3
181.6
181.6
181.6
181.6
181.6
181.6
181.6
82.4826
82.4826
82.4826
82.4826
82.4826
82.4826
82.4826
279.08
279.08
279.08
279.08
279.08
279.08
279.08
422
422
422
422
422
422
422
186.29
186.29
186.29
186.29
186.29
186.29
186.29
23.71
23.71
23.71
23.71
23.71
23.71
23.71
44.69
44.69
44.69
44.69
44.69
44.69
44.69
1166.02
1166.02
1166.02
1166.02
1166.02
1166.02
1166.02
145.72
145.72
145.72
145.72
145.72
145.72
145.72
455.5
455.5
455.5
455.5
455.5
455.5
455.5
96.74
96.74
96.74
96.74
96.74
96.74
96.74
227.72
227.72
227.72
227.72
227.72
227.72
227.72
39.23
39.23
39.23
39.23
39.23
39.23
39.23
422.98
422.98
422.98
422.98
422.98
422.98
422.98
57.6183
57.6183
57.6183
57.6183
57.6183
57.6183
57.6183
42.4536
42.4536
42.4536
42.4536
42.4536
42.4536
42.4536
17.9804
17.9804
17.9804
17.9804
17.9804
17.9804
17.9804
689.13
689.13
689.13
689.13
689.13
689.13
689.13
884.14
884.14
884.14
884.14
884.14
884.14
884.14
42.6557
42.6557
42.6557
42.6557
42.6557
42.6557
42.6557
208.028
208.028
208.028
208.028
208.028
208.028
208.028

## Sheet: Sheet8
L
42.53
42.53
42.53
42.53
42.53
42.53
42.53
391.07
391.07
391.07
391.07
391.07
391.07
391.07
56.6151
56.6151
56.6151
56.6151
56.6151
56.6151
56.6151
39.9494
39.9494
39.9494
39.9494
39.9494
39.9494
39.9494
6.8796
6.8796
6.8796
6.8796
6.8796
6.8796
6.8796
651.91
651.91
651.91
651.91
651.91
651.91
651.91
800.4
800.4
800.4
800.4
800.4
800.4
800.4
36.9697
36.9697
36.9697
36.9697
36.9697
36.9697
36.9697
147.762
147.762
147.762
147.762
147.762
147.762
147.762
476.44
476.44
476.44
476.44
476.44
476.44
476.44
58.6693
58.6693
58.6693
58.6693
58.6693
58.6693
58.6693

## Sheet: Sheet9
L
93.05
93.05
93.05
93.05
93.05
93.05
93.05
217.72
217.72
217.72
217.72
217.72
217.72
217.72
